# Supplementary material for: 2,2′-(Disulfanedi­yl)dibenzoic acid–2,9-dimethyl­phenanthroline–tetra­hydro­furan (1/2/1)
Source: Acta Crystallogr Sect E Struct Rep Online. 2010 Sep 25;66(Pt 10):o2602. doi: 10.1107/S1600536810037165 (PMC2983249; doi:10.1107/S1600536810037165)
Supplement: Supplementary file 1 [file e-66-o2602-sup1.cif]

##############################################################################
###                                                                        ###
###        Electronic paper (Acta Crystallographica Section E)             ###
###                                                                        ###
##############################################################################
#                                                                            #
# This CIF contains the data in a paper accepted for publication in Acta     #
# Crystallographica Section E. It conforms to the requirements of Notes      #
# for Authors for Section E, and has been peer reviewed under the auspices   #
# of the IUCr Commission on Journals.                                        #
#                                                                            #
# Full details of the Crystallographic Information File format               #
# are given in the paper "The Crystallographic Information File (CIF):       #
# a New Standard Archive File for Crystallography" by S. R. Hall, F. H.      #
# Allen and I. D. Brown [Acta Cryst. (1991), A47, 655-685].                  #
#                                                                            #
# The current version of the core CIF dictionary is obtainable from          #
# ftp://ftp.iucr.org/pub/cif_core.dic. The current version number is 2.4.    #
#                                                                            #
# Software is freely available for graphical display of the structure(s) in  #
# this CIF.  For information consult the CIF home page http://www.iucr.org/  #
# cif/home.html                                                              #
#                                                                            #
# This file may be used for bona fide research purposes within the           #
# scientific community so long as proper attribution is given to the journal # 
# article from which it was obtained.                                        #
#                                                                            #
##############################################################################
                                             
data_global
_audit_creation_method     SHELXL-97
_journal_date_recd_electronic     2010-09-14
_journal_date_accepted     2010-09-16
_journal_name_full     'Acta Crystallographica, Section E'
_journal_year     2010
_journal_volume     66
_journal_issue     10
_journal_page_first     o2602
_journal_page_last     o2602
_journal_paper_category     QO
_journal_coeditor_code     SU2213
_publ_contact_author_name     ' Edward RT Tiekink '
_publ_contact_author_address
;
Department of Chemistry, University of Malaya,
50603 Kuala Lumpur, Malaysia
;
_publ_contact_author_email
;
edward.tiekink@gmail.com
;
_publ_contact_author_fax     ' +60 3 7967 4193 '
_publ_contact_author_phone     ' +60 3 7967 6775 '
_publ_section_title
;
2,2'-(Disulfanediyl)dibenzoic acid--2,9-dimethylphenanthroline--tetrahydrofuran
(1/2/1)
;
loop_
    _publ_author_name
    _publ_author_footnote
    _publ_author_address
    'Arman, Hadi D.' .
;
Department of Chemistry, The University of Texas at San Antonio,
One UTSA Circle, San Antonio, Texas 78249-0698, USA
;
    'Kaulgud, Trupta' .
;
Department of Chemistry, The University of Texas at San Antonio,
One UTSA Circle, San Antonio, Texas 78249-0698, USA
;
    'Tiekink, Edward R. T.' .
;
Department of Chemistry, University of Malaya,
50603 Kuala Lumpur, Malaysia
;
data_I
_audit_creation_method     SHELXL-97
_chemical_name_systematic
;
2,2'-(Disulfanediyl)dibenzoic acid--2,9-dimethylphenanthroline--tetrahydrofuran
(1/2/1)
;
_chemical_name_common     ?
_chemical_formula_moiety     'C14 H10 O4 S2, 2(C14 H12 N2), C4 H8 O'
_chemical_formula_sum     'C46 H42 N4 O5 S2'
_chemical_formula_iupac     'C14 H10 O4 S2, 2C14 H12 N2, C4 H8 O'
_chemical_formula_weight     794.96
_chemical_melting_point     ?
_symmetry_cell_setting     monoclinic
_symmetry_space_group_name_H-M     'P 21'
_symmetry_space_group_name_Hall     'P 2yb'
loop_
    _symmetry_equiv_pos_as_xyz
    'x, y, z'
    '-x, y+1/2, -z'
_cell_length_a     14.011(4)
_cell_length_b     8.516(3)
_cell_length_c     17.403(5)
_cell_angle_alpha     90
_cell_angle_beta     109.637(6)
_cell_angle_gamma     90
_cell_volume     1955.7(10)
_cell_formula_units_Z     2
_cell_measurement_reflns_used     8113
_cell_measurement_theta_min     2.3
_cell_measurement_theta_max     40.2
_cell_measurement_temperature     98(2)
_exptl_crystal_description     'block'
_exptl_crystal_colour     'gold'
_exptl_crystal_size_max     0.26
_exptl_crystal_size_mid     0.21
_exptl_crystal_size_min     0.10
_exptl_crystal_density_diffrn     1.350
_exptl_crystal_density_meas     ?
_exptl_crystal_density_method     'not measured'
_exptl_crystal_F_000     836
_exptl_absorpt_coefficient_mu     0.190
_exptl_absorpt_correction_type     none
_exptl_absorpt_process_details     ?
_exptl_absorpt_correction_T_min     ?
_exptl_absorpt_correction_T_max     ?
_exptl_special_details
;
;
_diffrn_ambient_temperature     98(2)
_diffrn_radiation_type     MoK\a
_diffrn_radiation_wavelength     0.71073
_diffrn_radiation_source     'fine-focus sealed tube'
_diffrn_radiation_monochromator     graphite
_diffrn_measurement_device_type     'Rigaku AFC12\K/SATURN724'
_diffrn_measurement_method     \w
_diffrn_detector_area_resol_mean     ?
_diffrn_reflns_number     13023
_diffrn_reflns_av_R_equivalents     0.048
_diffrn_reflns_av_sigmaI/netI     0.076
_diffrn_reflns_theta_min     2.3
_diffrn_reflns_theta_max     27.5
_diffrn_reflns_theta_full     27.5
_diffrn_measured_fraction_theta_max     0.999
_diffrn_measured_fraction_theta_full     0.999
_diffrn_reflns_limit_h_min     -15
_diffrn_reflns_limit_h_max     18
_diffrn_reflns_limit_k_min     -10
_diffrn_reflns_limit_k_max     11
_diffrn_reflns_limit_l_min     -22
_diffrn_reflns_limit_l_max     21
_diffrn_standards_number     0
_diffrn_standards_interval_count     0
_diffrn_standards_interval_time     ?
_diffrn_standards_decay_%     <1
_refine_special_details
;
Refinement of <i>F</i>^2^ against ALL reflections. The weighted <i>R</i>-factor
<i>wR</i> and goodness of fit <i>S</i> are based on <i>F</i>^2^, conventional
<i>R</i>-factors <i>R</i> are based on <i>F</i>, with <i>F</i> set to zero for
negative <i>F</i>^2^. The threshold expression of <i>F</i>^2^ >
2\s(<i>F</i>^2^) is used only for calculating <i>R</i>-factors(gt) <i>etc</i>.
and is not relevant to the choice of reflections for refinement.
<i>R</i>-factors based on <i>F</i>^2^ are statistically about twice as large
as those based on <i>F</i>, and <i>R</i>- factors based on ALL data will be
even larger.
;
_reflns_number_total     8637
_reflns_number_gt     7988
_reflns_threshold_expression     I>2\s(I)
_refine_ls_structure_factor_coef     Fsqd
_refine_ls_matrix_type     full
_refine_ls_R_factor_all     0.073
_refine_ls_R_factor_gt     0.068
_refine_ls_wR_factor_gt     0.162
_refine_ls_wR_factor_ref     0.169
_refine_ls_goodness_of_fit_ref     1.05
_refine_ls_restrained_S_all     1.05
_refine_ls_number_reflns     8637
_refine_ls_number_parameters     499
_refine_ls_number_restraints     8
_refine_ls_hydrogen_treatment     mixed
_refine_ls_weighting_scheme     calc
_refine_ls_weighting_details
         'calc w=1/[\s^2^(Fo^2^)+(0.0751P)^2^+1.2802P] where P=(Fo^2^+2Fc^2^)/3'
_atom_sites_solution_hydrogens     geom
_atom_sites_solution_primary     direct
_atom_sites_solution_secondary     difmap
_refine_ls_shift/su_max     ?
_refine_ls_shift/su_max_lt     0.001
_refine_ls_shift/su_mean     0.000
_refine_diff_density_max     0.83
_refine_diff_density_min     -0.85
_refine_ls_extinction_method     none
_refine_ls_extinction_coef     ?
_refine_ls_abs_structure_details     'Flack (1983), 3550 Friedel pairs'
_refine_ls_abs_structure_Flack     0.01(9)
loop_
    _atom_type_symbol
    _atom_type_description
    _atom_type_scat_dispersion_real
    _atom_type_scat_dispersion_imag
    _atom_type_scat_source
    'C' 'C' 0.0033 0.0016
                         'International Tables Vol C Tables 4.2.6.8 and 6.1.1.4'
    'H' 'H' 0.0000 0.0000
                         'International Tables Vol C Tables 4.2.6.8 and 6.1.1.4'
    'N' 'N' 0.0061 0.0033
                         'International Tables Vol C Tables 4.2.6.8 and 6.1.1.4'
    'O' 'O' 0.0106 0.0060
                         'International Tables Vol C Tables 4.2.6.8 and 6.1.1.4'
    'S' 'S' 0.1246 0.1234
                         'International Tables Vol C Tables 4.2.6.8 and 6.1.1.4'
_computing_data_collection
                 'CrystalClear (Molecular Structure Corporation & Rigaku, 2005)'
_computing_cell_refinement
                 'CrystalClear (Molecular Structure Corporation & Rigaku, 2005)'
_computing_data_reduction
                 'CrystalClear (Molecular Structure Corporation & Rigaku, 2005)'
_computing_structure_solution     'SHELXS97 (Sheldrick, 2008)'
_computing_structure_refinement     'SHELXL97 (Sheldrick, 2008)'
_computing_molecular_graphics
                      'ORTEP-3 (Farrugia, 1997) and DIAMOND (Brandenburg, 2006)'
_computing_publication_material     'publCIF (Westrip, 2010)'
loop_
    _atom_site_type_symbol
    _atom_site_label
    _atom_site_fract_x
    _atom_site_fract_y
    _atom_site_fract_z
    _atom_site_U_iso_or_equiv
    _atom_site_adp_type
    _atom_site_calc_flag
    _atom_site_refinement_flags
    _atom_site_occupancy
    _atom_site_disorder_assembly
    _atom_site_disorder_group
    S S1 0.42365(6) 0.42502(11) 0.23785(5) 0.02513(19) Uani d . 1 . .
    S S2 0.57129(6) 0.34896(10) 0.26918(6) 0.02557(19) Uani d . 1 . .
    O O1 0.24189(19) 0.5734(3) 0.19397(16) 0.0292(6) Uani d . 1 . .
    O O2 0.2027(2) 0.7481(3) 0.27555(17) 0.0333(6) Uani d D 1 . .
    H H2o 0.154(3) 0.776(6) 0.234(2) 0.050 Uiso d D 1 . .
    O O3 0.76279(19) 0.2507(3) 0.29142(16) 0.0289(6) Uani d . 1 . .
    O O4 0.80075(19) 0.0087(3) 0.25967(17) 0.0283(6) Uani d D 1 . .
    H H4o 0.855(2) 0.053(5) 0.261(3) 0.042 Uiso d D 1 . .
    C C1 0.4064(2) 0.4616(4) 0.3339(2) 0.0239(7) Uani d . 1 . .
    C C2 0.3269(2) 0.5589(4) 0.3380(2) 0.0230(7) Uani d . 1 . .
    C C3 0.3127(3) 0.5853(5) 0.4125(2) 0.0279(8) Uani d . 1 . .
    H H3 0.2585 0.6502 0.4146 0.034 Uiso calc R 1 . .
    C C4 0.3771(3) 0.5176(5) 0.4835(2) 0.0314(8) Uani d . 1 . .
    H H4 0.3673 0.5359 0.5342 0.038 Uiso calc R 1 . .
    C C5 0.4560(3) 0.4227(5) 0.4797(2) 0.0294(8) Uani d . 1 . .
    H H5 0.4998 0.3750 0.5280 0.035 Uiso calc R 1 . .
    C C6 0.4715(2) 0.3967(4) 0.4064(2) 0.0242(7) Uani d . 1 . .
    H H6 0.5271 0.3340 0.4052 0.029 Uiso calc R 1 . .
    C C7 0.2529(2) 0.6278(4) 0.2614(2) 0.0233(7) Uani d . 1 . .
    C C8 0.5633(3) 0.1399(4) 0.2802(2) 0.0243(7) Uani d . 1 . .
    C C9 0.6461(3) 0.0442(4) 0.2825(2) 0.0228(7) Uani d . 1 . .
    C C10 0.6392(3) -0.1175(4) 0.2914(2) 0.0273(8) Uani d . 1 . .
    H H10 0.6940 -0.1827 0.2909 0.033 Uiso calc R 1 . .
    C C11 0.5540(3) -0.1847(5) 0.3008(2) 0.0323(8) Uani d . 1 . .
    H H11 0.5516 -0.2946 0.3094 0.039 Uiso calc R 1 . .
    C C12 0.4721(3) -0.0905(5) 0.2977(2) 0.0308(8) Uani d . 1 . .
    H H12 0.4127 -0.1363 0.3028 0.037 Uiso calc R 1 . .
    C C13 0.4766(3) 0.0702(4) 0.2872(2) 0.0272(8) Uani d . 1 . .
    H H13 0.4199 0.1337 0.2847 0.033 Uiso calc R 1 . .
    C C14 0.7423(3) 0.1115(4) 0.2779(2) 0.0236(7) Uani d . 1 . .
    N N1 1.0745(2) 0.8741(3) 0.13399(18) 0.0244(6) Uani d . 1 . .
    N N2 0.9787(3) 0.7029(4) 0.21862(19) 0.0282(7) Uani d . 1 . .
    C C15 1.1222(3) 0.9556(4) 0.0924(2) 0.0276(8) Uani d . 1 . .
    C C16 1.0706(3) 1.0298(4) 0.0182(2) 0.0280(7) Uani d . 1 . .
    H H16 1.1070 1.0878 -0.0095 0.034 Uiso calc R 1 . .
    C C17 0.9668(3) 1.0182(4) -0.0142(2) 0.0289(8) Uani d . 1 . .
    H H17 0.9311 1.0682 -0.0644 0.035 Uiso calc R 1 . .
    C C18 0.9138(3) 0.9315(4) 0.0276(2) 0.0260(7) Uani d . 1 . .
    C C19 0.8062(3) 0.9126(5) -0.0028(2) 0.0313(8) Uani d . 1 . .
    H H19 0.7678 0.9592 -0.0533 0.038 Uiso calc R 1 . .
    C C20 0.7588(3) 0.8293(5) 0.0396(2) 0.0323(8) Uani d . 1 . .
    H H20 0.6873 0.8180 0.0182 0.039 Uiso calc R 1 . .
    C C21 0.8140(3) 0.7573(5) 0.1164(2) 0.0311(8) Uani d . 1 . .
    C C22 0.7672(3) 0.6662(5) 0.1615(3) 0.0338(9) Uani d . 1 . .
    H H22 0.6958 0.6518 0.1424 0.041 Uiso calc R 1 . .
    C C23 0.8265(3) 0.5986(5) 0.2336(3) 0.0360(9) Uani d . 1 . .
    H H23 0.7962 0.5384 0.2653 0.043 Uiso calc R 1 . .
    C C24 0.9327(3) 0.6194(4) 0.2602(2) 0.0309(8) Uani d . 1 . .
    C C25 0.9211(3) 0.7715(4) 0.1483(2) 0.0239(7) Uani d . 1 . .
    C C26 0.9722(3) 0.8614(4) 0.1026(2) 0.0242(7) Uani d . 1 . .
    C C27 1.2360(3) 0.9665(5) 0.1295(3) 0.0362(9) Uani d . 1 . .
    H H27A 1.2548 0.9921 0.1876 0.054 Uiso calc R 1 . .
    H H27B 1.2610 1.0488 0.1017 0.054 Uiso calc R 1 . .
    H H27C 1.2663 0.8656 0.1233 0.054 Uiso calc R 1 . .
    C C28 0.9995(4) 0.5427(5) 0.3367(3) 0.0404(10) Uani d . 1 . .
    H H28A 1.0702 0.5712 0.3459 0.061 Uiso calc R 1 . .
    H H28B 0.9919 0.4284 0.3313 0.061 Uiso calc R 1 . .
    H H28C 0.9801 0.5781 0.3829 0.061 Uiso calc R 1 . .
    N N3 1.0152(2) 0.4436(4) 0.59852(18) 0.0247(6) Uani d . 1 . .
    N N4 1.0154(2) 0.6163(4) 0.73176(19) 0.0246(6) Uani d . 1 . .
    C C29 1.0161(3) 0.3580(5) 0.5358(2) 0.0269(7) Uani d . 1 . .
    C C30 0.9254(3) 0.3064(4) 0.4751(2) 0.0274(7) Uani d . 1 . .
    H H30 0.9281 0.2410 0.4316 0.033 Uiso calc R 1 . .
    C C31 0.8345(3) 0.3520(5) 0.4802(2) 0.0284(7) Uani d . 1 . .
    H H31 0.7734 0.3204 0.4393 0.034 Uiso calc R 1 . .
    C C32 0.8309(3) 0.4456(4) 0.5455(2) 0.0266(7) Uani d . 1 . .
    C C33 0.7390(3) 0.5060(5) 0.5519(3) 0.0345(9) Uani d . 1 . .
    H H33 0.6766 0.4803 0.5109 0.041 Uiso calc R 1 . .
    C C34 0.7386(3) 0.5989(5) 0.6146(2) 0.0306(8) Uani d . 1 . .
    H H34 0.6761 0.6389 0.6166 0.037 Uiso calc R 1 . .
    C C35 0.8316(3) 0.6379(4) 0.6785(2) 0.0256(7) Uani d . 1 . .
    C C36 0.8348(3) 0.7342(4) 0.7439(2) 0.0304(8) Uani d . 1 . .
    H H36 0.7739 0.7763 0.7481 0.036 Uiso calc R 1 . .
    C C37 0.9266(3) 0.7683(5) 0.8025(2) 0.0309(8) Uani d . 1 . .
    H H37 0.9294 0.8323 0.8479 0.037 Uiso calc R 1 . .
    C C38 1.0165(3) 0.7075(4) 0.7948(2) 0.0263(7) Uani d . 1 . .
    C C39 0.9249(3) 0.5806(4) 0.6737(2) 0.0234(7) Uani d . 1 . .
    C C40 0.9247(3) 0.4860(4) 0.6051(2) 0.0229(7) Uani d . 1 . .
    C C41 1.1178(3) 0.3183(5) 0.5301(3) 0.0333(9) Uani d . 1 . .
    H H41A 1.1660 0.4023 0.5552 0.050 Uiso calc R 1 . .
    H H41B 1.1119 0.3074 0.4726 0.050 Uiso calc R 1 . .
    H H41C 1.1420 0.2192 0.5587 0.050 Uiso calc R 1 . .
    C C42 1.1181(3) 0.7423(5) 0.8571(2) 0.0313(8) Uani d . 1 . .
    H H42A 1.1562 0.6443 0.8734 0.047 Uiso calc R 1 . .
    H H42B 1.1088 0.7915 0.9050 0.047 Uiso calc R 1 . .
    H H42C 1.1557 0.8138 0.8336 0.047 Uiso calc R 1 . .
    O O5 0.5266(4) 0.6646(6) 0.0293(3) 0.0881(15) Uiso d D 1 . .
    C C43 0.4873(6) 0.6959(12) -0.0568(5) 0.106(3) Uiso d D 1 . .
    H H43A 0.5205 0.7896 -0.0701 0.127 Uiso calc R 1 . .
    H H43B 0.4994 0.6053 -0.0879 0.127 Uiso calc R 1 . .
    C C44 0.3809(5) 0.7227(10) -0.0764(4) 0.089(2) Uiso d D 1 . .
    H H44A 0.3429 0.6232 -0.0927 0.106 Uiso calc R 1 . .
    H H44B 0.3563 0.7982 -0.1221 0.106 Uiso calc R 1 . .
    C C45 0.3658(5) 0.7886(8) -0.0006(4) 0.0757(18) Uiso d D 1 . .
    H H45A 0.3626 0.9047 -0.0023 0.091 Uiso calc R 1 . .
    H H45B 0.3034 0.7468 0.0064 0.091 Uiso calc R 1 . .
    C C46 0.4594(5) 0.7317(10) 0.0663(4) 0.086(2) Uiso d D 1 . .
    H H46A 0.4928 0.8205 0.1018 0.103 Uiso calc R 1 . .
    H H46B 0.4406 0.6521 0.1001 0.103 Uiso calc R 1 . .
loop_
    _atom_site_aniso_label
    _atom_site_aniso_U_11
    _atom_site_aniso_U_22
    _atom_site_aniso_U_33
    _atom_site_aniso_U_12
    _atom_site_aniso_U_13
    _atom_site_aniso_U_23
    S1 0.0238(4) 0.0282(4) 0.0225(4) 0.0022(3) 0.0066(3) 0.0010(3)
    S2 0.0232(4) 0.0245(4) 0.0300(5) 0.0000(3) 0.0103(3) 0.0003(3)
    O1 0.0279(13) 0.0325(14) 0.0231(13) 0.0051(11) 0.0031(10) 0.0004(11)
    O2 0.0331(14) 0.0318(14) 0.0282(14) 0.0131(12) 0.0013(10) -0.0029(12)
    O3 0.0247(13) 0.0295(13) 0.0332(14) -0.0019(11) 0.0105(10) -0.0017(11)
    O4 0.0208(12) 0.0308(14) 0.0338(15) 0.0012(10) 0.0100(11) -0.0037(11)
    C1 0.0205(15) 0.0267(17) 0.0247(18) 0.0008(13) 0.0078(13) -0.0005(13)
    C2 0.0181(15) 0.0241(17) 0.0249(17) 0.0001(12) 0.0049(12) -0.0004(13)
    C3 0.0241(17) 0.0323(19) 0.0251(18) 0.0027(15) 0.0053(13) -0.0032(15)
    C4 0.0263(18) 0.044(2) 0.0239(19) 0.0037(16) 0.0084(14) -0.0019(16)
    C5 0.0250(17) 0.0366(19) 0.0228(17) -0.0004(15) 0.0029(13) 0.0014(16)
    C6 0.0162(14) 0.0308(19) 0.0239(17) 0.0011(12) 0.0043(12) 0.0010(13)
    C7 0.0193(15) 0.0226(16) 0.0272(18) -0.0007(13) 0.0068(13) -0.0005(14)
    C8 0.0256(17) 0.0248(17) 0.0214(17) -0.0037(13) 0.0063(13) -0.0030(13)
    C9 0.0228(16) 0.0272(17) 0.0168(16) -0.0022(13) 0.0045(12) -0.0016(13)
    C10 0.0261(17) 0.0273(19) 0.0257(18) 0.0025(13) 0.0048(13) 0.0003(13)
    C11 0.0299(19) 0.0268(19) 0.035(2) -0.0048(14) 0.0034(15) -0.0009(15)
    C12 0.0277(17) 0.0354(19) 0.0283(18) -0.0086(15) 0.0083(14) -0.0029(16)
    C13 0.0217(16) 0.0313(19) 0.0252(18) -0.0025(14) 0.0035(13) 0.0005(14)
    C14 0.0224(16) 0.0287(18) 0.0191(16) 0.0014(13) 0.0062(12) 0.0014(13)
    N1 0.0277(14) 0.0212(14) 0.0230(15) 0.0033(11) 0.0067(11) -0.0009(11)
    N2 0.0391(18) 0.0235(15) 0.0240(16) 0.0011(13) 0.0134(13) 0.0011(12)
    C15 0.0317(19) 0.0226(17) 0.0290(19) 0.0001(14) 0.0109(14) -0.0020(14)
    C16 0.0353(19) 0.0247(17) 0.0277(18) 0.0009(14) 0.0154(15) 0.0027(14)
    C17 0.038(2) 0.0249(18) 0.0220(18) 0.0016(15) 0.0077(15) 0.0010(14)
    C18 0.0264(17) 0.0234(17) 0.0243(17) 0.0017(14) 0.0035(13) -0.0030(14)
    C19 0.0314(19) 0.0303(18) 0.0266(18) 0.0046(16) 0.0026(14) -0.0062(16)
    C20 0.0268(18) 0.033(2) 0.033(2) 0.0011(15) 0.0049(14) -0.0031(16)
    C21 0.035(2) 0.0244(17) 0.036(2) 0.0039(15) 0.0147(15) -0.0015(15)
    C22 0.030(2) 0.0266(19) 0.048(2) -0.0044(15) 0.0171(17) -0.0074(17)
    C23 0.050(2) 0.029(2) 0.039(2) -0.0038(18) 0.0269(19) -0.0044(17)
    C24 0.044(2) 0.0213(17) 0.031(2) 0.0006(15) 0.0175(16) -0.0005(15)
    C25 0.0318(18) 0.0192(16) 0.0221(17) 0.0008(13) 0.0108(13) -0.0007(13)
    C26 0.0314(17) 0.0207(15) 0.0204(16) 0.0041(14) 0.0086(13) -0.0019(13)
    C27 0.0285(19) 0.039(2) 0.040(2) 0.0000(16) 0.0105(16) 0.0030(17)
    C28 0.062(3) 0.035(2) 0.026(2) 0.001(2) 0.0163(19) 0.0050(17)
    N3 0.0235(14) 0.0261(15) 0.0256(15) 0.0019(12) 0.0099(11) -0.0006(12)
    N4 0.0258(14) 0.0224(14) 0.0271(15) 0.0008(11) 0.0111(11) 0.0022(12)
    C29 0.0271(17) 0.0280(17) 0.0263(18) 0.0003(15) 0.0097(13) 0.0024(15)
    C30 0.0296(18) 0.0293(18) 0.0236(18) -0.0045(14) 0.0092(14) -0.0013(14)
    C31 0.0284(17) 0.0299(17) 0.0253(18) -0.0022(15) 0.0068(13) -0.0008(15)
    C32 0.0244(16) 0.0262(18) 0.0286(18) -0.0032(14) 0.0081(13) 0.0023(14)
    C33 0.0212(18) 0.044(2) 0.036(2) -0.0018(16) 0.0069(15) 0.0039(18)
    C34 0.0222(17) 0.0341(19) 0.035(2) -0.0004(15) 0.0086(14) 0.0037(16)
    C35 0.0261(17) 0.0228(16) 0.0296(19) 0.0042(13) 0.0118(14) 0.0078(14)
    C36 0.0304(19) 0.0273(18) 0.036(2) 0.0088(15) 0.0144(15) 0.0049(16)
    C37 0.037(2) 0.0285(19) 0.031(2) 0.0044(16) 0.0167(15) 0.0021(15)
    C38 0.0301(18) 0.0248(17) 0.0248(18) -0.0017(14) 0.0103(14) 0.0029(14)
    C39 0.0242(16) 0.0200(16) 0.0285(18) 0.0017(13) 0.0120(13) 0.0038(13)
    C40 0.0234(16) 0.0211(16) 0.0257(18) -0.0009(13) 0.0101(13) 0.0020(13)
    C41 0.0319(19) 0.037(2) 0.032(2) 0.0035(16) 0.0118(15) -0.0070(16)
    C42 0.034(2) 0.0302(18) 0.029(2) -0.0022(16) 0.0102(15) -0.0015(16)
_geom_special_details
;
All s.u.'s (except the s.u. in the dihedral angle between two l.s. planes) are
estimated using the full covariance matrix. The cell s.u.'s are taken into
account individually in the estimation of s.u.'s in distances, angles and
torsion angles; correlations between s.u.'s in cell parameters are only used
when they are defined by crystal symmetry. An approximate (isotropic)
treatment of cell s.u.'s is used for estimating s.u.'s involving l.s. planes.
;
loop_
    _geom_bond_atom_site_label_1
    _geom_bond_atom_site_label_2
    _geom_bond_site_symmetry_2
    _geom_bond_distance
    _geom_bond_publ_flag
    S1 C1 . 1.795(4) ?
    S1 S2 . 2.0586(13) ?
    S2 C8 . 1.798(4) ?
    O1 C7 . 1.222(4) ?
    O2 C7 . 1.312(4) ?
    O2 H2o . 0.85(4) ?
    O3 C14 . 1.224(5) ?
    O4 C14 . 1.309(4) ?
    O4 H4o . 0.84(4) ?
    C1 C6 . 1.398(5) ?
    C1 C2 . 1.409(5) ?
    C2 C3 . 1.395(5) ?
    C2 C7 . 1.506(5) ?
    C3 C4 . 1.387(5) ?
    C3 H3 . 0.9500 ?
    C4 C5 . 1.389(5) ?
    C4 H4 . 0.9500 ?
    C5 C6 . 1.382(5) ?
    C5 H5 . 0.9500 ?
    C6 H6 . 0.9500 ?
    C8 C13 . 1.393(5) ?
    C8 C9 . 1.408(5) ?
    C9 C10 . 1.392(5) ?
    C9 C14 . 1.490(5) ?
    C10 C11 . 1.383(5) ?
    C10 H10 . 0.9500 ?
    C11 C12 . 1.386(6) ?
    C11 H11 . 0.9500 ?
    C12 C13 . 1.385(6) ?
    C12 H12 . 0.9500 ?
    C13 H13 . 0.9500 ?
    N1 C15 . 1.333(5) ?
    N1 C26 . 1.357(4) ?
    N2 C24 . 1.326(5) ?
    N2 C25 . 1.351(5) ?
    C15 C16 . 1.401(5) ?
    C15 C27 . 1.509(5) ?
    C16 C17 . 1.375(5) ?
    C16 H16 . 0.9500 ?
    C17 C18 . 1.411(5) ?
    C17 H17 . 0.9500 ?
    C18 C26 . 1.417(5) ?
    C18 C19 . 1.429(5) ?
    C19 C20 . 1.348(6) ?
    C19 H19 . 0.9500 ?
    C20 C21 . 1.437(5) ?
    C20 H20 . 0.9500 ?
    C21 C22 . 1.413(6) ?
    C21 C25 . 1.419(5) ?
    C22 C23 . 1.377(6) ?
    C22 H22 . 0.9500 ?
    C23 C24 . 1.413(6) ?
    C23 H23 . 0.9500 ?
    C24 C28 . 1.496(6) ?
    C25 C26 . 1.455(5) ?
    C27 H27A . 0.9800 ?
    C27 H27B . 0.9800 ?
    C27 H27C . 0.9800 ?
    C28 H28A . 0.9800 ?
    C28 H28B . 0.9800 ?
    C28 H28C . 0.9800 ?
    N3 C29 . 1.316(5) ?
    N3 C40 . 1.360(4) ?
    N4 C38 . 1.340(5) ?
    N4 C39 . 1.365(4) ?
    C29 C30 . 1.423(5) ?
    C29 C41 . 1.500(5) ?
    C30 C31 . 1.362(5) ?
    C30 H30 . 0.9500 ?
    C31 C32 . 1.404(5) ?
    C31 H31 . 0.9500 ?
    C32 C40 . 1.417(5) ?
    C32 C33 . 1.424(5) ?
    C33 C34 . 1.351(6) ?
    C33 H33 . 0.9500 ?
    C34 C35 . 1.439(5) ?
    C34 H34 . 0.9500 ?
    C35 C36 . 1.391(5) ?
    C35 C39 . 1.425(5) ?
    C36 C37 . 1.378(6) ?
    C36 H36 . 0.9500 ?
    C37 C38 . 1.409(5) ?
    C37 H37 . 0.9500 ?
    C38 C42 . 1.502(5) ?
    C39 C40 . 1.439(5) ?
    C41 H41A . 0.9800 ?
    C41 H41B . 0.9800 ?
    C41 H41C . 0.9800 ?
    C42 H42A . 0.9800 ?
    C42 H42B . 0.9800 ?
    C42 H42C . 0.9800 ?
    O5 C46 . 1.426(7) ?
    O5 C43 . 1.436(7) ?
    C43 C44 . 1.432(7) ?
    C43 H43A . 0.9900 ?
    C43 H43B . 0.9900 ?
    C44 C45 . 1.512(7) ?
    C44 H44A . 0.9900 ?
    C44 H44B . 0.9900 ?
    C45 C46 . 1.511(7) ?
    C45 H45A . 0.9900 ?
    C45 H45B . 0.9900 ?
    C46 H46A . 0.9900 ?
    C46 H46B . 0.9900 ?
loop_
    _geom_angle_atom_site_label_1
    _geom_angle_atom_site_label_2
    _geom_angle_atom_site_label_3
    _geom_angle_site_symmetry_1
    _geom_angle_site_symmetry_3
    _geom_angle
    _geom_angle_publ_flag
    C1 S1 S2 . . 104.22(12) ?
    C8 S2 S1 . . 104.28(13) ?
    C7 O2 H2O . . 113(4) ?
    C14 O4 H4O . . 109(3) ?
    C6 C1 C2 . . 118.3(3) ?
    C6 C1 S1 . . 121.3(3) ?
    C2 C1 S1 . . 120.3(3) ?
    C3 C2 C1 . . 120.3(3) ?
    C3 C2 C7 . . 119.3(3) ?
    C1 C2 C7 . . 120.4(3) ?
    C4 C3 C2 . . 120.5(3) ?
    C4 C3 H3 . . 119.7 ?
    C2 C3 H3 . . 119.7 ?
    C3 C4 C5 . . 119.3(4) ?
    C3 C4 H4 . . 120.4 ?
    C5 C4 H4 . . 120.4 ?
    C6 C5 C4 . . 120.8(3) ?
    C6 C5 H5 . . 119.6 ?
    C4 C5 H5 . . 119.6 ?
    C5 C6 C1 . . 120.8(3) ?
    C5 C6 H6 . . 119.6 ?
    C1 C6 H6 . . 119.6 ?
    O1 C7 O2 . . 125.0(3) ?
    O1 C7 C2 . . 122.0(3) ?
    O2 C7 C2 . . 113.0(3) ?
    C13 C8 C9 . . 119.1(3) ?
    C13 C8 S2 . . 121.2(3) ?
    C9 C8 S2 . . 119.7(3) ?
    C10 C9 C8 . . 119.2(3) ?
    C10 C9 C14 . . 118.9(3) ?
    C8 C9 C14 . . 121.9(3) ?
    C11 C10 C9 . . 121.2(3) ?
    C11 C10 H10 . . 119.4 ?
    C9 C10 H10 . . 119.4 ?
    C10 C11 C12 . . 119.5(4) ?
    C10 C11 H11 . . 120.3 ?
    C12 C11 H11 . . 120.3 ?
    C13 C12 C11 . . 120.2(4) ?
    C13 C12 H12 . . 119.9 ?
    C11 C12 H12 . . 119.9 ?
    C12 C13 C8 . . 120.8(3) ?
    C12 C13 H13 . . 119.6 ?
    C8 C13 H13 . . 119.6 ?
    O3 C14 O4 . . 124.6(3) ?
    O3 C14 C9 . . 121.3(3) ?
    O4 C14 C9 . . 114.0(3) ?
    C15 N1 C26 . . 118.5(3) ?
    C24 N2 C25 . . 118.3(3) ?
    N1 C15 C16 . . 122.5(3) ?
    N1 C15 C27 . . 116.8(3) ?
    C16 C15 C27 . . 120.8(4) ?
    C17 C16 C15 . . 119.6(4) ?
    C17 C16 H16 . . 120.2 ?
    C15 C16 H16 . . 120.2 ?
    C16 C17 C18 . . 119.6(3) ?
    C16 C17 H17 . . 120.2 ?
    C18 C17 H17 . . 120.2 ?
    C17 C18 C26 . . 117.0(3) ?
    C17 C18 C19 . . 122.7(3) ?
    C26 C18 C19 . . 120.3(3) ?
    C20 C19 C18 . . 120.6(4) ?
    C20 C19 H19 . . 119.7 ?
    C18 C19 H19 . . 119.7 ?
    C19 C20 C21 . . 121.5(4) ?
    C19 C20 H20 . . 119.2 ?
    C21 C20 H20 . . 119.2 ?
    C22 C21 C25 . . 117.1(4) ?
    C22 C21 C20 . . 123.1(4) ?
    C25 C21 C20 . . 119.7(4) ?
    C23 C22 C21 . . 119.1(4) ?
    C23 C22 H22 . . 120.5 ?
    C21 C22 H22 . . 120.5 ?
    C22 C23 C24 . . 119.4(4) ?
    C22 C23 H23 . . 120.3 ?
    C24 C23 H23 . . 120.3 ?
    N2 C24 C23 . . 122.7(4) ?
    N2 C24 C28 . . 116.5(4) ?
    C23 C24 C28 . . 120.7(4) ?
    N2 C25 C21 . . 123.4(3) ?
    N2 C25 C26 . . 118.0(3) ?
    C21 C25 C26 . . 118.7(3) ?
    N1 C26 C18 . . 122.8(3) ?
    N1 C26 C25 . . 118.0(3) ?
    C18 C26 C25 . . 119.2(3) ?
    C15 C27 H27A . . 109.5 ?
    C15 C27 H27B . . 109.5 ?
    H27A C27 H27B . . 109.5 ?
    C15 C27 H27C . . 109.5 ?
    H27A C27 H27C . . 109.5 ?
    H27B C27 H27C . . 109.5 ?
    C24 C28 H28A . . 109.5 ?
    C24 C28 H28B . . 109.5 ?
    H28A C28 H28B . . 109.5 ?
    C24 C28 H28C . . 109.5 ?
    H28A C28 H28C . . 109.5 ?
    H28B C28 H28C . . 109.5 ?
    C29 N3 C40 . . 119.1(3) ?
    C38 N4 C39 . . 119.2(3) ?
    N3 C29 C30 . . 122.1(3) ?
    N3 C29 C41 . . 117.0(3) ?
    C30 C29 C41 . . 120.8(3) ?
    C31 C30 C29 . . 119.0(4) ?
    C31 C30 H30 . . 120.5 ?
    C29 C30 H30 . . 120.5 ?
    C30 C31 C32 . . 120.3(3) ?
    C30 C31 H31 . . 119.9 ?
    C32 C31 H31 . . 119.9 ?
    C31 C32 C40 . . 116.9(3) ?
    C31 C32 C33 . . 123.2(3) ?
    C40 C32 C33 . . 119.8(4) ?
    C34 C33 C32 . . 121.6(4) ?
    C34 C33 H33 . . 119.2 ?
    C32 C33 H33 . . 119.2 ?
    C33 C34 C35 . . 120.7(4) ?
    C33 C34 H34 . . 119.6 ?
    C35 C34 H34 . . 119.6 ?
    C36 C35 C39 . . 118.2(3) ?
    C36 C35 C34 . . 122.7(3) ?
    C39 C35 C34 . . 119.0(4) ?
    C37 C36 C35 . . 119.7(4) ?
    C37 C36 H36 . . 120.2 ?
    C35 C36 H36 . . 120.2 ?
    C36 C37 C38 . . 119.6(4) ?
    C36 C37 H37 . . 120.2 ?
    C38 C37 H37 . . 120.2 ?
    N4 C38 C37 . . 121.8(3) ?
    N4 C38 C42 . . 116.9(3) ?
    C37 C38 C42 . . 121.3(4) ?
    N4 C39 C35 . . 121.5(3) ?
    N4 C39 C40 . . 118.8(3) ?
    C35 C39 C40 . . 119.7(3) ?
    N3 C40 C32 . . 122.4(3) ?
    N3 C40 C39 . . 118.5(3) ?
    C32 C40 C39 . . 119.0(3) ?
    C29 C41 H41A . . 109.5 ?
    C29 C41 H41B . . 109.5 ?
    H41A C41 H41B . . 109.5 ?
    C29 C41 H41C . . 109.5 ?
    H41A C41 H41C . . 109.5 ?
    H41B C41 H41C . . 109.5 ?
    C38 C42 H42A . . 109.5 ?
    C38 C42 H42B . . 109.5 ?
    H42A C42 H42B . . 109.5 ?
    C38 C42 H42C . . 109.5 ?
    H42A C42 H42C . . 109.5 ?
    H42B C42 H42C . . 109.5 ?
    C46 O5 C43 . . 108.4(6) ?
    C44 C43 O5 . . 106.4(6) ?
    C44 C43 H43A . . 110.5 ?
    O5 C43 H43A . . 110.5 ?
    C44 C43 H43B . . 110.5 ?
    O5 C43 H43B . . 110.5 ?
    H43A C43 H43B . . 108.6 ?
    C43 C44 C45 . . 106.8(6) ?
    C43 C44 H44A . . 110.4 ?
    C45 C44 H44A . . 110.4 ?
    C43 C44 H44B . . 110.4 ?
    C45 C44 H44B . . 110.4 ?
    H44A C44 H44B . . 108.6 ?
    C46 C45 C44 . . 102.4(6) ?
    C46 C45 H45A . . 111.3 ?
    C44 C45 H45A . . 111.3 ?
    C46 C45 H45B . . 111.3 ?
    C44 C45 H45B . . 111.3 ?
    H45A C45 H45B . . 109.2 ?
    O5 C46 C45 . . 108.3(6) ?
    O5 C46 H46A . . 110.0 ?
    C45 C46 H46A . . 110.0 ?
    O5 C46 H46B . . 110.0 ?
    C45 C46 H46B . . 110.0 ?
    H46A C46 H46B . . 108.4 ?
loop_
    _geom_torsion_atom_site_label_1
    _geom_torsion_atom_site_label_2
    _geom_torsion_atom_site_label_3
    _geom_torsion_atom_site_label_4
    _geom_torsion_site_symmetry_1
    _geom_torsion_site_symmetry_2
    _geom_torsion_site_symmetry_3
    _geom_torsion_site_symmetry_4
    _geom_torsion
    _geom_torsion_publ_flag
    C1 S1 S2 C8 . . . . 88.74(17) ?
    S2 S1 C1 C6 . . . . -18.7(3) ?
    S2 S1 C1 C2 . . . . 160.5(2) ?
    C6 C1 C2 C3 . . . . -1.8(5) ?
    S1 C1 C2 C3 . . . . 179.0(3) ?
    C6 C1 C2 C7 . . . . -178.2(3) ?
    S1 C1 C2 C7 . . . . 2.6(4) ?
    C1 C2 C3 C4 . . . . 0.7(6) ?
    C7 C2 C3 C4 . . . . 177.1(3) ?
    C2 C3 C4 C5 . . . . -0.1(6) ?
    C3 C4 C5 C6 . . . . 0.7(6) ?
    C4 C5 C6 C1 . . . . -1.9(6) ?
    C2 C1 C6 C5 . . . . 2.4(5) ?
    S1 C1 C6 C5 . . . . -178.4(3) ?
    C3 C2 C7 O1 . . . . -157.5(4) ?
    C1 C2 C7 O1 . . . . 19.0(5) ?
    C3 C2 C7 O2 . . . . 21.9(5) ?
    C1 C2 C7 O2 . . . . -161.7(3) ?
    S1 S2 C8 C13 . . . . -15.5(3) ?
    S1 S2 C8 C9 . . . . 165.0(2) ?
    C13 C8 C9 C10 . . . . 0.2(5) ?
    S2 C8 C9 C10 . . . . 179.7(3) ?
    C13 C8 C9 C14 . . . . -178.0(3) ?
    S2 C8 C9 C14 . . . . 1.4(4) ?
    C8 C9 C10 C11 . . . . -2.3(5) ?
    C14 C9 C10 C11 . . . . 176.0(3) ?
    C9 C10 C11 C12 . . . . 2.9(6) ?
    C10 C11 C12 C13 . . . . -1.6(6) ?
    C11 C12 C13 C8 . . . . -0.5(6) ?
    C9 C8 C13 C12 . . . . 1.1(5) ?
    S2 C8 C13 C12 . . . . -178.4(3) ?
    C10 C9 C14 O3 . . . . -160.7(3) ?
    C8 C9 C14 O3 . . . . 17.6(5) ?
    C10 C9 C14 O4 . . . . 18.5(5) ?
    C8 C9 C14 O4 . . . . -163.2(3) ?
    C26 N1 C15 C16 . . . . 0.7(5) ?
    C26 N1 C15 C27 . . . . -179.9(3) ?
    N1 C15 C16 C17 . . . . -0.6(6) ?
    C27 C15 C16 C17 . . . . -179.9(4) ?
    C15 C16 C17 C18 . . . . -0.1(5) ?
    C16 C17 C18 C26 . . . . 0.6(5) ?
    C16 C17 C18 C19 . . . . -179.2(4) ?
    C17 C18 C19 C20 . . . . -179.6(4) ?
    C26 C18 C19 C20 . . . . 0.6(6) ?
    C18 C19 C20 C21 . . . . 0.2(6) ?
    C19 C20 C21 C22 . . . . -178.5(4) ?
    C19 C20 C21 C25 . . . . -1.0(6) ?
    C25 C21 C22 C23 . . . . 0.9(6) ?
    C20 C21 C22 C23 . . . . 178.5(4) ?
    C21 C22 C23 C24 . . . . -1.1(6) ?
    C25 N2 C24 C23 . . . . 0.4(5) ?
    C25 N2 C24 C28 . . . . 178.7(3) ?
    C22 C23 C24 N2 . . . . 0.4(6) ?
    C22 C23 C24 C28 . . . . -177.8(4) ?
    C24 N2 C25 C21 . . . . -0.6(5) ?
    C24 N2 C25 C26 . . . . -179.3(3) ?
    C22 C21 C25 N2 . . . . -0.1(5) ?
    C20 C21 C25 N2 . . . . -177.7(3) ?
    C22 C21 C25 C26 . . . . 178.6(3) ?
    C20 C21 C25 C26 . . . . 1.0(5) ?
    C15 N1 C26 C18 . . . . -0.2(5) ?
    C15 N1 C26 C25 . . . . 179.7(3) ?
    C17 C18 C26 N1 . . . . -0.5(5) ?
    C19 C18 C26 N1 . . . . 179.3(3) ?
    C17 C18 C26 C25 . . . . 179.7(3) ?
    C19 C18 C26 C25 . . . . -0.5(5) ?
    N2 C25 C26 N1 . . . . -1.4(5) ?
    C21 C25 C26 N1 . . . . 179.9(3) ?
    N2 C25 C26 C18 . . . . 178.5(3) ?
    C21 C25 C26 C18 . . . . -0.2(5) ?
    C40 N3 C29 C30 . . . . -0.9(5) ?
    C40 N3 C29 C41 . . . . 178.2(3) ?
    N3 C29 C30 C31 . . . . 2.7(6) ?
    C41 C29 C30 C31 . . . . -176.5(4) ?
    C29 C30 C31 C32 . . . . -1.5(6) ?
    C30 C31 C32 C40 . . . . -1.1(5) ?
    C30 C31 C32 C33 . . . . 175.7(4) ?
    C31 C32 C33 C34 . . . . -178.3(4) ?
    C40 C32 C33 C34 . . . . -1.5(6) ?
    C32 C33 C34 C35 . . . . -1.1(6) ?
    C33 C34 C35 C36 . . . . 179.4(4) ?
    C33 C34 C35 C39 . . . . 1.6(6) ?
    C39 C35 C36 C37 . . . . -1.5(5) ?
    C34 C35 C36 C37 . . . . -179.3(4) ?
    C35 C36 C37 C38 . . . . 1.2(6) ?
    C39 N4 C38 C37 . . . . -0.4(5) ?
    C39 N4 C38 C42 . . . . 179.7(3) ?
    C36 C37 C38 N4 . . . . -0.2(6) ?
    C36 C37 C38 C42 . . . . 179.7(4) ?
    C38 N4 C39 C35 . . . . 0.0(5) ?
    C38 N4 C39 C40 . . . . 178.4(3) ?
    C36 C35 C39 N4 . . . . 0.9(5) ?
    C34 C35 C39 N4 . . . . 178.8(3) ?
    C36 C35 C39 C40 . . . . -177.4(3) ?
    C34 C35 C39 C40 . . . . 0.4(5) ?
    C29 N3 C40 C32 . . . . -1.9(5) ?
    C29 N3 C40 C39 . . . . -179.5(3) ?
    C31 C32 C40 N3 . . . . 3.0(5) ?
    C33 C32 C40 N3 . . . . -174.0(3) ?
    C31 C32 C40 C39 . . . . -179.4(3) ?
    C33 C32 C40 C39 . . . . 3.6(5) ?
    N4 C39 C40 N3 . . . . -3.7(5) ?
    C35 C39 C40 N3 . . . . 174.7(3) ?
    N4 C39 C40 C32 . . . . 178.6(3) ?
    C35 C39 C40 C32 . . . . -3.0(5) ?
    C46 O5 C43 C44 . . . . -23.0(9) ?
    O5 C43 C44 C45 . . . . 28.7(9) ?
    C43 C44 C45 C46 . . . . -22.9(9) ?
    C43 O5 C46 C45 . . . . 8.1(9) ?
    C44 C45 C46 O5 . . . . 8.9(8) ?
loop_
    _geom_hbond_atom_site_label_D
    _geom_hbond_atom_site_label_H
    _geom_hbond_atom_site_label_A
    _geom_hbond_site_symmetry_A
    _geom_hbond_distance_DH
    _geom_hbond_distance_HA
    _geom_hbond_distance_DA
    _geom_hbond_angle_DHA
    O2 H2o N1 1_455 0.85(4) 1.91(4) 2.734(4) 163(4)
    O2 H2o N2 1_455 0.85(4) 2.46(4) 2.982(5) 121(4)
    O4 H4o N4 2_746 0.84(4) 1.86(3) 2.691(4) 170(4)
    C19 H19 O1 2_655 0.95 2.59 3.448(5) 150
    C22 H22 O5 1_555 0.95 2.52 3.383(7) 150
    C23 H23 O3 1_555 0.95 2.56 3.345(5) 140
