# Supplementary material for: 2,2′-(Disulfanedi­yl)dibenzoic acid–2,9-dimethyl­phenanthroline–tetra­hydro­furan (1/2/1)
Source: Acta Crystallogr Sect E Struct Rep Online. 2010 Sep 25;66(Pt 10):o2602. doi: 10.1107/S1600536810037165 (PMC2983249; doi:10.1107/S1600536810037165)
Supplement: Supplementary file 2 [file e-66-o2602-Isup2.hkl]

#
# h,k,l, Fc-squared, Fo-squared, sigma(Fo-squared) and status flag
#
data_I
_shelx_title ' cd0358d in P2(1)'
_shelx_refln_list_code          4
_shelx_F_calc_maximum      183.31
_exptl_crystal_F_000       836.00
_reflns_d_resolution_high  0.7697
 
loop_
 _symmetry_equiv_pos_as_xyz
 'x, y, z'
 '-x, y+1/2, -z'
 
_cell_length_a    14.0110
_cell_length_b     8.5160
_cell_length_c    17.4030
_cell_angle_alpha  90.000
_cell_angle_beta  109.637
_cell_angle_gamma  90.000
 
_shelx_F_squared_multiplier     1.000
 
loop_
 _refln_index_h
 _refln_index_k
 _refln_index_l
 _refln_F_squared_calc
 _refln_F_squared_meas
 _refln_F_squared_sigma
 _refln_observed_status
   6 -10   0        3.85        2.53      2.86 o
   7 -10   0      255.88      280.43     42.54 o
   2  -9   0       40.63       26.06      7.83 o
   3  -9   0      173.56      135.90     24.18 o
   4  -9   0      426.52      433.11     38.33 o
   5  -9   0      222.35      202.52     39.91 o
   6  -9   0       42.80       28.13     11.51 o
   7  -9   0       34.56       47.77     14.24 o
   8  -9   0       10.79       17.83      6.18 o
   9  -9   0       31.49       46.42     14.15 o
   1  -8   0      270.47      191.04     22.86 o
   2  -8   0      153.03      110.08     21.78 o
   3  -8   0       13.93       17.67      5.43 o
   4  -8   0       37.72       31.02      7.93 o
   5  -8   0       60.00       48.53     10.92 o
   6  -8   0        3.25        7.93      4.54 o
   7  -8   0      410.72      452.29     41.65 o
   8  -8   0       17.71       22.60      7.01 o
   9  -8   0      131.95      132.35     27.60 o
  10  -8   0        5.49        5.76      3.22 o
  11  -8   0       59.98       84.84     20.07 o
   1  -7   0      363.04      376.95     16.55 o
   2  -7   0      136.69      119.22     23.56 o
   3  -7   0      697.31      707.68     42.14 o
   4  -7   0      135.89      123.76     20.50 o
   5  -7   0      451.32      522.23     45.50 o
   6  -7   0      165.08      170.31     29.51 o
   7  -7   0      177.64      200.52     33.19 o
   8  -7   0        3.49        6.65      4.70 o
   9  -7   0      704.74      983.56    325.23 o
  10  -7   0      242.59      249.67     35.50 o
  11  -7   0      502.48      614.87     43.33 o
  12  -7   0       21.77       38.95     10.07 o
  13  -7   0       16.08       18.32     11.12 o
   0  -6   0      669.78      639.58     89.12 o
   1  -6   0       55.75       32.11      6.51 o
   2  -6   0      370.89      333.69     24.71 o
   3  -6   0      330.16      470.64     31.88 o
   4  -6   0       30.21       29.87      6.74 o
   5  -6   0      101.73      163.74     34.21 o
   6  -6   0      591.82      766.47     41.65 o
   7  -6   0       79.18      124.59     23.69 o
   8  -6   0       23.47       23.69      9.64 o
   9  -6   0       11.93       13.65      7.50 o
  10  -6   0       44.33       56.55     13.36 o
  11  -6   0       18.21        7.60      4.67 o
  12  -6   0      112.31      165.97     13.95 o
  13  -6   0       23.07        6.51      4.05 o
  14  -6   0       28.77       28.59     13.19 o
   2  -5   0      520.47      612.53     32.57 o
   3  -5   0     2136.28     2484.02     60.57 o
   4  -5   0      357.43      416.43     25.89 o
   5  -5   0      947.86     1080.42     33.19 o
   6  -5   0      289.00      290.01     20.00 o
   7  -5   0       34.31       32.57      9.51 o
   8  -5   0      465.72      517.82     41.85 o
   9  -5   0     1277.09     1431.31     61.75 o
  10  -5   0      240.49      297.83     43.29 o
  11  -5   0      632.28      704.49     50.40 o
  12  -5   0      135.18      148.01     20.30 o
  13  -5   0       29.15       37.96     14.01 o
  14  -5   0       22.58       17.86      9.24 o
  15  -5   0      188.44      227.85     45.99 o
   0  -4   0      453.23      638.56     18.59 o
   1  -4   0     1811.44     1847.05     32.80 o
   2  -4   0     1777.43     1681.83     31.65 o
   3  -4   0      725.47      684.19     24.25 o
   4  -4   0      353.95      297.06     24.43 o
   5  -4   0      574.85      597.09     14.96 o
   6  -4   0      134.34      148.90     21.52 o
   7  -4   0     1487.47     1447.43     32.17 o
   8  -4   0       79.64       60.57     13.42 o
   9  -4   0       14.68       18.03      7.01 o
  10  -4   0      366.14      400.27     43.66 o
  11  -4   0        5.73       13.29      8.49 o
  12  -4   0      232.83      236.41     48.26 o
  13  -4   0       37.93       18.65     10.30 o
  14  -4   0        6.47       23.39     10.66 o
  15  -4   0       74.81       70.86     15.92 o
   1  -3   0      194.13      156.55      7.94 o
   2  -3   0      621.23      588.09     20.89 o
   3  -3   0     1922.08     1735.16     35.33 o
   4  -3   0     2078.33     1973.39     69.97 o
   5  -3   0      674.81      677.60     29.61 o
   6  -3   0      392.94      471.80     29.61 o
   7  -3   0      257.54      252.36     32.21 o
   8  -3   0       66.59       86.06     12.57 o
   9  -3   0      647.47      740.48     44.18 o
  10  -3   0       10.16        9.84      4.87 o
  11  -3   0      186.94      179.69     28.39 o
  12  -3   0       21.24       23.16      7.73 o
  13  -3   0       32.55       45.76     13.78 o
  14  -3   0       58.95       76.92     19.71 o
  15  -3   0      221.21      260.26     34.94 o
  16  -3   0       63.95      115.67     26.91 o
   0  -2   0      634.39     1015.01     27.12 o
   1  -2   0      713.55     1035.96     14.80 o
   2  -2   0     4237.80     4199.75     54.76 o
   3  -2   0     2576.80     2560.15     81.54 o
   4  -2   0     2752.75     2631.37    115.97 o
   5  -2   0      519.55      444.79     29.31 o
   6  -2   0      752.82      778.61     27.50 o
   7  -2   0      331.01      340.96     19.61 o
   8  -2   0      792.27      754.10     24.21 o
   9  -2   0      279.72      275.03     37.34 o
  10  -2   0       44.51       42.57     10.23 o
  11  -2   0        0.62        5.56      4.44 o
  12  -2   0       45.80       58.36     13.32 o
  13  -2   0      129.47      200.48     43.00 o
  14  -2   0      278.54      369.65     33.66 o
  15  -2   0      164.10      155.58     26.42 o
  16  -2   0       21.13       -0.03      9.05 o
   1  -1   0     1213.09     1039.03     18.54 o
   2  -1   0    11292.85    10662.50    532.92 o
   3  -1   0      462.13      437.05     68.31 o
   4  -1   0      203.02      216.34     15.17 o
   5  -1   0       17.20       23.56      4.90 o
   6  -1   0      858.54      885.76     30.10 o
   7  -1   0      601.64      677.84     24.90 o
   8  -1   0       64.75       63.95      9.28 o
   9  -1   0       64.67       83.17     10.66 o
  10  -1   0     1510.47     1504.21     36.06 o
  11  -1   0      406.17      429.92     53.49 o
  12  -1   0      363.56      372.41     54.02 o
  13  -1   0       66.73       75.86     15.96 o
  14  -1   0        3.43       11.28      5.49 o
  15  -1   0       16.56       20.13      9.80 o
  16  -1   0       18.34        7.76      6.18 o
  17  -1   0       46.74       57.18     14.84 o
   2   0   0     6856.34     6760.75     71.42 o
   3   0   0     1921.83     1916.25     48.31 o
   4   0   0     4787.28     4761.84     56.39 o
   5   0   0     3186.62     3441.37     43.36 o
   6   0   0     1819.30     2027.99     35.50 o
   7   0   0       20.67       52.47      7.99 o
   8   0   0      236.58      277.83     35.30 o
   9   0   0      539.25      481.11     44.25 o
  10   0   0      285.29      289.60     36.78 o
  11   0   0      391.38      445.61     95.11 o
  12   0   0     1597.89     1506.48     84.61 o
  13   0   0        3.88        2.96      5.56 o
  14   0   0       27.22       24.58     12.60 o
  15   0   0       24.92       21.58      7.40 o
  16   0   0      212.60      247.20     37.90 o
  17   0   0       14.59       33.49     12.14 o
   1   1   0     1211.06     1045.59     14.02 o
   3   1   0      455.54      459.20     28.49 o
   4   1   0      201.72      204.63     19.21 o
   5   1   0       15.95       27.90      4.31 o
   6   1   0      863.26      946.98     32.64 o
   7   1   0      605.03      639.97     33.79 o
   8   1   0       63.42       44.58      7.70 o
   9   1   0       65.64       81.59     12.47 o
  10   1   0     1504.66     1529.05     39.54 o
  11   1   0      412.51      463.64     55.83 o
  12   1   0      358.74      354.41     20.82 o
  13   1   0       66.71       59.05     13.65 o
  14   1   0        3.41       17.50      7.83 o
  15   1   0       15.67       18.75      8.45 o
  16   1   0       18.89       16.55      6.38 o
  17   1   0       46.36       56.03     13.19 o
   0   2   0      645.95     1080.84     40.60 o
   1   2   0      715.42     1051.22     39.74 o
   2   2   0     4221.94     4164.47     33.87 o
   3   2   0     2565.86     2562.49     17.85 o
   5   2   0      520.31      432.94     26.71 o
   6   2   0      754.28      757.19     30.27 o
   7   2   0      329.81      358.23     27.21 o
   8   2   0      789.71      753.14     26.45 o
   9   2   0      276.03      247.99     30.69 o
  10   2   0       43.77       69.94     14.80 o
  11   2   0        0.51       14.18      7.04 o
  12   2   0       51.42       57.34     11.55 o
  13   2   0      131.49      181.96     36.94 o
  14   2   0      275.56      279.37     43.69 o
  15   2   0      158.06      142.22     29.08 o
  16   2   0       20.46       30.95      8.83 o
   1   3   0      195.55      182.82     10.06 o
   2   3   0      623.14      509.47     11.63 o
   3   3   0     1904.11     1704.05     28.32 o
   4   3   0     2067.65     1947.92     19.07 o
   5   3   0      653.65      695.23     16.96 o
   6   3   0      394.34      413.89     21.25 o
   7   3   0      255.01      236.01     18.69 o
   8   3   0       70.42       84.68     11.88 o
   9   3   0      654.98      756.43     48.23 o
  10   3   0       12.31       12.83      6.65 o
  11   3   0      197.11      171.89     26.15 o
  12   3   0       18.97       19.37      7.88 o
  13   3   0       31.60       48.37     13.23 o
  14   3   0       58.99       83.35     14.10 o
  15   3   0      220.88      233.68     25.57 o
  16   3   0       66.06       90.84     15.00 o
   0   4   0      437.20      632.34     10.49 o
   1   4   0     1818.90     1988.25     33.34 o
   2   4   0     1789.16     1825.53     55.15 o
   3   4   0      729.12      677.03     18.75 o
   4   4   0      355.16      331.70     20.73 o
   5   4   0      588.18      617.29     17.72 o
   6   4   0      125.38      127.51      9.10 o
   7   4   0     1496.29     1553.84     34.31 o
   8   4   0       77.28       71.00     10.58 o
   9   4   0       15.55        8.13      3.06 o
  10   4   0      367.25      374.51     24.58 o
  11   4   0        6.43       14.52      4.22 o
  12   4   0      228.19      219.73     45.48 o
  13   4   0       38.99       26.04      7.16 o
  14   4   0        5.41        6.26      4.77 o
  15   4   0       75.74       85.06     26.45 o
   1   5   0      449.95      450.31     20.98 o
   2   5   0      505.39      545.12     42.02 o
   3   5   0     2171.37     2603.65    137.84 o
   4   5   0      368.32      416.35     20.67 o
   6   5   0      289.68      293.88     40.74 o
   7   5   0       33.80       25.90      5.95 o
   8   5   0      469.83      473.85     60.42 o
   9   5   0     1294.30     1352.45     62.56 o
  10   5   0      223.86      214.79     22.75 o
  11   5   0      631.15      659.04     37.90 o
  12   5   0      134.63      122.37     20.35 o
  13   5   0       30.54       33.20      7.25 o
  14   5   0       23.35       15.49      3.82 o
  15   5   0      190.23      171.77     23.57 o
   0   6   0      675.26      692.50     21.61 o
   1   6   0       55.31       46.54      6.44 o
   2   6   0      370.92      328.36     15.67 o
   3   6   0      329.90      457.13     25.40 o
   4   6   0       30.54       27.96      9.67 o
   5   6   0      100.10      162.95     20.71 o
   6   6   0      594.35      671.05     65.40 o
   7   6   0       78.32       40.00      8.42 o
   8   6   0       24.01       17.46      8.57 o
   9   6   0       12.18        3.81      4.39 o
  10   6   0       43.60       33.53      5.23 o
  11   6   0       18.25       13.31      9.80 o
  12   6   0      114.07      118.43     24.97 o
  13   6   0       22.55       14.64      7.17 o
  14   6   0       28.31       13.72      6.02 o
   1   7   0      362.68      404.49     32.14 o
   2   7   0      142.95      150.78     18.54 o
   3   7   0      686.94      726.50     29.65 o
   4   7   0      136.18      137.85     12.84 o
   5   7   0      468.18      540.13     28.15 o
   6   7   0      168.91      135.01     16.05 o
   7   7   0      179.50      205.06     26.19 o
   8   7   0        2.50       -0.99      7.86 o
   9   7   0      703.77      795.12     57.24 o
  10   7   0      256.94      247.07     35.37 o
  11   7   0      500.53      566.35     69.09 o
  12   7   0       19.59        6.74      4.80 o
  13   7   0       15.41       26.32     13.82 o
   0   8   0      127.84      200.02     35.56 o
   1   8   0      265.08      259.25     23.58 o
   2   8   0      150.50      150.51     15.17 o
   3   8   0       14.17       13.57      4.88 o
   4   8   0       37.22       50.33      7.04 o
   5   8   0       61.67       54.46      7.14 o
   6   8   0        3.86       11.56      3.32 o
   7   8   0      413.62      520.06     35.79 o
   8   8   0       17.19       34.87     10.43 o
   9   8   0      129.62      134.62     25.04 o
  10   8   0        5.84        5.10      8.72 o
  11   8   0       60.97       74.91     19.74 o
   1   9   0      252.71      299.98     29.48 o
   2   9   0       42.65       38.56     13.97 o
   3   9   0      175.07      174.92     18.97 o
   4   9   0      422.60      517.35     53.14 o
   5   9   0      223.45      256.43     17.10 o
   6   9   0       43.34       49.71      8.60 o
   7   9   0       34.46       32.64      7.72 o
   8   9   0       10.87       14.27      3.51 o
   9   9   0       33.44       27.87     11.91 o
   0  10   0      313.24      371.65     52.47 o
   1  10   0       16.53       26.18      8.08 o
   2  10   0       28.61       31.01      6.98 o
   3  10   0       55.20       55.46     10.85 o
   4  10   0       44.71       45.11      6.80 o
   5  10   0      205.01      192.36     22.22 o
   6  10   0        4.00        9.51      4.56 o
   7  10   0      253.44      262.17     41.27 o
   1  11   0        8.54       10.88      4.56 o
  -7 -10   1        7.57       11.71      5.30 o
  -6 -10   1       14.72       10.72      4.28 o
   5 -10   1       23.88       24.77      8.55 o
   6 -10   1      226.51      177.55     38.69 o
   7 -10   1       97.56       82.94     20.53 o
 -10  -9   1       48.34       35.63     11.61 o
  -9  -9   1       54.99       58.53     13.46 o
  -8  -9   1        8.23        5.00      4.51 o
  -7  -9   1       82.46       67.74     16.12 o
  -6  -9   1       83.19       52.54     16.05 o
  -5  -9   1      165.35      126.82     27.34 o
  -4  -9   1       30.53       34.28      7.90 o
  -3  -9   1       58.15       39.87     11.68 o
  -2  -9   1        5.20        5.23      2.14 o
   2  -9   1       31.44       22.90      6.68 o
   3  -9   1        9.29       13.42      5.07 o
   4  -9   1       55.94       45.56     11.19 o
   5  -9   1       59.26       59.48     13.85 o
   6  -9   1       52.10       60.11     15.66 o
   7  -9   1      117.15      103.00     20.33 o
   8  -9   1       24.49       14.15      8.82 o
   9  -9   1       49.59       47.83     14.48 o
 -12  -8   1      200.56      195.94     35.33 o
 -11  -8   1        7.57       -1.15      5.82 o
 -10  -8   1      277.22      299.64     44.15 o
  -9  -8   1       90.03       99.12     20.89 o
  -8  -8   1       62.33       45.37     12.14 o
  -7  -8   1       44.41       55.76     14.31 o
  -6  -8   1      108.17      144.85     31.71 o
  -5  -8   1      214.06      223.02     45.17 o
  -4  -8   1      213.72      205.42     26.98 o
  -3  -8   1      305.41      357.97     28.00 o
  -2  -8   1      417.10      447.94     26.75 o
  -1  -8   1       67.01       49.12     10.26 o
   1  -8   1      345.15      334.81     22.44 o
   2  -8   1       85.34       73.10     14.61 o
   3  -8   1      296.20      257.82     24.44 o
   4  -8   1      220.73      248.28     39.87 o
   5  -8   1      121.19      100.87     21.58 o
   6  -8   1       26.72       29.74      9.74 o
   7  -8   1       64.81       53.07     15.36 o
   8  -8   1      523.38      637.77     47.01 o
   9  -8   1       31.01       35.10     11.42 o
  10  -8   1      177.42      166.70     30.56 o
  11  -8   1       16.91       17.73      9.80 o
 -13  -7   1       42.05       76.32     16.09 o
 -12  -7   1       24.96       18.26      8.39 o
 -11  -7   1      160.99      202.56     31.45 o
 -10  -7   1      391.08      490.94     35.69 o
  -9  -7   1      127.94      157.12     30.30 o
  -8  -7   1       58.98       66.45     15.63 o
  -7  -7   1      162.96      191.67     26.88 o
  -6  -7   1       27.31       56.12     11.25 o
  -5  -7   1       33.70       60.70     18.19 o
  -4  -7   1      326.59      376.46     25.63 o
  -3  -7   1       67.86       60.34     12.34 o
  -2  -7   1      152.07      156.46     26.68 o
  -1  -7   1      170.11      147.62     24.41 o
   0  -7   1      107.62       93.55      9.75 o
   1  -7   1       73.69       80.63     15.76 o
   2  -7   1       13.48        8.69      4.11 o
   3  -7   1       96.01       80.54     14.54 o
   4  -7   1       87.24       66.75     11.91 o
   5  -7   1      219.99      239.50     23.79 o
   6  -7   1       33.92       41.16     11.94 o
   7  -7   1      160.72      188.47     36.78 o
   8  -7   1      513.76      624.44     46.78 o
   9  -7   1       68.95       66.03     18.62 o
  10  -7   1       84.26       88.92     21.02 o
  11  -7   1       54.70       39.15     11.48 o
  12  -7   1       66.85       66.75     15.13 o
 -14  -6   1        2.00       10.72      7.99 o
 -13  -6   1       81.99       95.70     18.78 o
 -12  -6   1       77.92      101.29     22.44 o
 -11  -6   1        3.88       -2.86      6.28 o
 -10  -6   1      658.76      815.62     60.04 o
  -9  -6   1      376.05      456.86     60.04 o
  -8  -6   1      307.64      314.31     36.65 o
  -7  -6   1      204.41      182.19     28.92 o
  -6  -6   1      466.43      441.17     28.92 o
  -5  -6   1      873.45      802.39     27.80 o
  -4  -6   1     3243.67     3304.18     56.03 o
  -3  -6   1      203.34      155.51     14.31 o
  -2  -6   1     1167.15     1118.48     28.16 o
  -1  -6   1     1050.53     1104.30     24.90 o
   0  -6   1       68.32       57.88      8.29 o
   1  -6   1      615.42      713.14     18.78 o
   2  -6   1      318.89      377.61     21.32 o
   3  -6   1      795.93      961.39     43.46 o
   4  -6   1      113.21      143.24     21.05 o
   5  -6   1      535.35      591.02     40.70 o
   6  -6   1        7.07        6.42      5.95 o
   7  -6   1      153.43      134.03     46.39 o
   8  -6   1       10.00        7.24      7.57 o
   9  -6   1      130.45      163.60     34.81 o
  10  -6   1      175.18      193.38     39.25 o
  11  -6   1      254.90      311.91     37.96 o
  12  -6   1      110.46      129.49     34.35 o
  13  -6   1        8.58       -1.28      6.42 o
  14  -6   1       74.62       94.85     20.43 o
 -15  -5   1        2.28       11.71      5.59 o
 -14  -5   1        9.44        8.39      7.70 o
 -13  -5   1       18.05       37.01     11.19 o
 -12  -5   1        0.82        8.26      7.17 o
 -11  -5   1       80.71       95.83     18.78 o
 -10  -5   1       65.62       55.30     13.06 o
  -9  -5   1       94.64      110.64     19.44 o
  -8  -5   1      594.59      631.02     40.73 o
  -7  -5   1      599.48      590.84     63.95 o
  -6  -5   1      599.32      544.95     48.62 o
  -5  -5   1      393.74      387.97     30.10 o
  -4  -5   1      367.20      331.58     27.17 o
  -3  -5   1      162.92      181.90     25.99 o
  -2  -5   1      428.60      439.88     23.85 o
  -1  -5   1      125.21      115.68     12.47 o
   0  -5   1      134.14      112.73      6.77 o
   1  -5   1       61.67       45.00      7.47 o
   2  -5   1      298.11      300.40     49.54 o
   3  -5   1      457.02      536.74     33.00 o
   4  -5   1      374.31      499.33     43.85 o
   5  -5   1      598.35      558.19     36.78 o
   6  -5   1       41.46       42.10     14.38 o
   7  -5   1      132.96      142.98     24.08 o
   8  -5   1      224.26      243.48     29.87 o
   9  -5   1      788.41      910.82     63.33 o
  10  -5   1      309.24      381.16     46.72 o
  11  -5   1       79.50      113.47     21.75 o
  12  -5   1       51.22       44.97     12.21 o
  13  -5   1       46.61       35.27     12.07 o
  14  -5   1        1.56       20.36      6.55 o
  15  -5   1       23.12       15.00     10.07 o
 -16  -4   1       55.32       61.55     14.74 o
 -15  -4   1       31.46       30.10     11.71 o
 -14  -4   1       22.00       28.13      9.64 o
 -13  -4   1      175.55      197.49     33.72 o
 -12  -4   1      197.27      187.82     36.45 o
 -11  -4   1      345.00      387.05     50.43 o
 -10  -4   1      271.57      275.59     35.20 o
  -9  -4   1      169.21      221.90     35.66 o
  -8  -4   1      327.99      382.08     27.54 o
  -7  -4   1      282.06      321.71     41.45 o
  -6  -4   1      453.97      441.89     53.13 o
  -5  -4   1      181.91      185.05     11.71 o
  -4  -4   1     3235.42     3564.01     56.65 o
  -3  -4   1     1008.35     1186.38     36.39 o
  -2  -4   1      394.51      496.96     17.17 o
  -1  -4   1      187.19      319.84      7.67 o
   0  -4   1     1141.10      849.40     23.03 o
   1  -4   1      278.53      193.24      8.66 o
   2  -4   1      866.57      793.94     34.84 o
   3  -4   1     2133.49     2066.71     85.82 o
   4  -4   1     1653.75     1559.36     58.77 o
   5  -4   1      259.76      229.74     51.34 o
   6  -4   1      188.32      248.78     33.42 o
   7  -4   1        8.23        9.15      4.41 o
   8  -4   1      253.90      332.93     34.08 o
   9  -4   1      756.06      826.31     44.05 o
  10  -4   1      117.09      112.74     17.17 o
  11  -4   1      294.27      409.16     64.84 o
  12  -4   1      217.98      255.95     30.79 o
  13  -4   1       70.61       70.83     19.84 o
  14  -4   1      138.08      148.67     29.67 o
  15  -4   1       22.16       31.06     16.22 o
 -16  -3   1       32.48       25.50     10.10 o
 -15  -3   1       24.90       15.36      8.06 o
 -14  -3   1      168.58      198.44     31.68 o
 -13  -3   1      447.27      544.86     71.75 o
 -12  -3   1       42.34       36.48     10.63 o
 -11  -3   1        4.89        9.18      5.26 o
 -10  -3   1       57.14       60.01     12.40 o
  -9  -3   1      251.78      288.95     28.49 o
  -8  -3   1     1033.92     1188.59     34.31 o
  -7  -3   1      446.24      486.07     39.71 o
  -6  -3   1      972.21      972.87     33.46 o
  -5  -3   1     3352.89     3592.70     38.37 o
  -4  -3   1      191.71      181.72      8.88 o
  -3  -3   1     1152.67      952.88     30.81 o
  -2  -3   1     2328.01     2035.23    102.87 o
  -1  -3   1     3982.89     3625.12     28.14 o
   0  -3   1      171.69      153.25      6.69 o
   1  -3   1     2041.06     2292.23     12.98 o
   2  -3   1      777.04      886.15     19.03 o
   3  -3   1      357.61      382.23     13.35 o
   4  -3   1       65.21       41.21      7.14 o
   5  -3   1       80.00       82.20     21.05 o
   6  -3   1      372.19      347.93     21.65 o
   7  -3   1      809.38      763.34     41.06 o
   8  -3   1      582.16      625.60     65.76 o
   9  -3   1       56.24       64.58     14.08 o
  10  -3   1      118.86      113.17     22.93 o
  11  -3   1       89.24      103.76     18.26 o
  12  -3   1       31.53       20.50      9.74 o
  13  -3   1      508.25      622.90     68.43 o
  14  -3   1      274.90      343.13     47.41 o
  15  -3   1        3.09        9.80      6.97 o
  16  -3   1       30.77       53.62     19.34 o
 -17  -2   1      138.42      161.00     32.17 o
 -16  -2   1      107.13      154.10     23.26 o
 -15  -2   1       92.13       80.96     19.71 o
 -14  -2   1       93.56      126.76     19.51 o
 -13  -2   1       50.47       48.85     10.49 o
 -12  -2   1       57.94       39.94     11.48 o
 -11  -2   1      646.94      688.66     41.25 o
 -10  -2   1      431.43      458.21     55.73 o
  -9  -2   1      236.16      270.23     34.08 o
  -8  -2   1       36.79       54.28     10.03 o
  -7  -2   1      565.20      517.98     23.98 o
  -6  -2   1     2173.20     2289.43     39.61 o
  -5  -2   1     2563.84     2562.32     39.71 o
  -4  -2   1      419.18      341.94     14.88 o
  -3  -2   1     4511.13     3946.52     91.57 o
  -2  -2   1     3748.69     3009.03     23.99 o
   0  -2   1     5187.94     4161.82     58.44 o
   1  -2   1     1212.69     1068.69     30.61 o
   2  -2   1     4733.17     4310.85     54.69 o
   3  -2   1     2851.53     2755.87     23.48 o
   4  -2   1       90.93       63.62      5.78 o
   5  -2   1     3493.23     3835.33     40.98 o
   6  -2   1      725.30      738.99     28.00 o
   7  -2   1      615.69      631.09     33.98 o
   8  -2   1      195.38      217.62     25.69 o
   9  -2   1        0.26        0.00      6.32 o
  10  -2   1      472.37      588.91     62.84 o
  11  -2   1      135.99      174.82     29.84 o
  12  -2   1       65.88       65.17     13.13 o
  13  -2   1      249.22      295.69     33.13 o
  14  -2   1       23.32       26.58      7.90 o
  15  -2   1       57.47       70.17     21.15 o
  16  -2   1       49.87       59.05     15.56 o
 -17  -1   1        9.18       17.50      7.47 o
 -16  -1   1       37.80       40.66     11.42 o
 -15  -1   1      265.61      335.00     44.77 o
 -14  -1   1       69.45      121.23     21.81 o
 -13  -1   1      396.97      489.30     57.57 o
 -12  -1   1      556.20      583.75     33.19 o
 -11  -1   1      145.25      149.06     33.95 o
 -10  -1   1      160.67      206.24     28.36 o
  -9  -1   1      896.69      912.80     29.61 o
  -8  -1   1     1122.11     1205.69     40.86 o
  -7  -1   1     1763.42     1704.46     35.30 o
  -6  -1   1     3543.71     3415.51     53.89 o
  -5  -1   1      144.86      114.95     15.73 o
  -4  -1   1      590.47      704.41     28.46 o
  -3  -1   1     1828.55     1788.69     31.98 o
  -2  -1   1     2165.56     2193.07     41.09 o
  -1  -1   1     5717.17     5923.02     62.41 o
   0  -1   1     1059.91      897.50     14.63 o
   1  -1   1     2240.85     2111.72     29.06 o
   3  -1   1     2279.99     2307.74     50.50 o
   4  -1   1      795.12      635.73     23.42 o
   5  -1   1     1848.90     1836.26     46.42 o
   6  -1   1      401.26      354.91     18.98 o
   7  -1   1     2955.30     3372.41     60.20 o
   8  -1   1       86.58      132.81     19.64 o
   9  -1   1      244.91      252.66     27.27 o
  10  -1   1      148.98      156.40     20.56 o
  11  -1   1     1734.73     1848.49    410.57 o
  12  -1   1      502.22      504.69     51.29 o
  13  -1   1       34.95       47.08     10.79 o
  14  -1   1      182.65      189.56     38.29 o
  15  -1   1       91.24      113.70     28.79 o
  16  -1   1        1.99       22.50      7.73 o
 -17   0   1        8.59       23.32     12.34 o
 -16   0   1        3.81        6.48      3.85 o
 -15   0   1       43.59       31.62     12.60 o
 -14   0   1      197.49      230.72     31.91 o
 -13   0   1       63.06       96.82     18.03 o
 -12   0   1     1770.63     1977.32    439.32 o
 -11   0   1      574.18      542.10     33.72 o
 -10   0   1      495.33      438.31     25.23 o
  -9   0   1      245.53      284.64     33.23 o
  -8   0   1       33.65       57.54      8.52 o
  -7   0   1     3124.75     3236.15     52.14 o
  -6   0   1     3298.95     3710.21     47.70 o
  -5   0   1       20.86       31.39      6.02 o
  -4   0   1        5.70       28.46      6.02 o
  -3   0   1     1752.53     1759.99    122.43 o
  -2   0   1      101.70      138.71      7.19 o
   1   0   1       32.14       32.80      5.13 o
   2   0   1       47.62       76.78      7.45 o
   4   0   1       51.74       58.33      8.85 o
   5   0   1      265.85      211.80     29.54 o
   6   0   1       60.20       50.30      9.18 o
   7   0   1      337.69      333.49     14.24 o
   8   0   1      116.18      122.41     19.15 o
   9   0   1      357.80      334.51     43.52 o
  10   0   1      735.53      787.78     24.64 o
  11   0   1        0.16       -0.20      7.83 o
  12   0   1      644.54      576.25     55.30 o
  13   0   1      376.39      389.32     54.74 o
  14   0   1      329.53      296.84     51.32 o
  15   0   1       25.75       29.77      7.86 o
  16   0   1        4.68       17.30      7.67 o
 -17   1   1        9.01       -3.22      6.55 o
 -16   1   1       38.54       24.90      9.94 o
 -15   1   1      266.36      314.08     47.74 o
 -14   1   1       67.24      115.84     24.64 o
 -13   1   1      395.43      447.58     57.44 o
 -12   1   1      546.07      571.18     39.25 o
 -11   1   1      149.79      170.71     32.60 o
 -10   1   1      157.58      192.29     30.27 o
  -9   1   1      894.55      866.18     28.03 o
  -8   1   1     1151.36     1245.47     36.19 o
  -7   1   1     1765.68     1698.61     38.52 o
  -6   1   1     3536.13     3711.89     56.78 o
  -5   1   1      156.88      126.36     14.80 o
  -4   1   1      585.41      626.78     20.00 o
  -3   1   1     1823.87     1801.18     83.73 o
  -2   1   1     2132.33     2220.71     20.22 o
   0   1   1     1004.77      881.15     14.87 o
   1   1   1     2252.17     2081.46     13.71 o
   2   1   1     6218.16     5886.87     64.32 o
   3   1   1     2276.14     2366.41     29.64 o
   4   1   1      790.27      681.49     20.89 o
   5   1   1     1851.53     1908.30     46.45 o
   6   1   1      416.08      427.68     27.24 o
   7   1   1     2941.18     3305.20     53.79 o
   8   1   1       87.91      110.47     20.13 o
   9   1   1      251.84      229.27     29.25 o
  10   1   1      149.35      149.26     20.00 o
  11   1   1     1739.63     1892.28    421.56 o
  12   1   1      507.37      593.88     69.94 o
  13   1   1       31.57       18.03      6.65 o
  14   1   1      173.64      161.93     34.87 o
  15   1   1       90.35      101.72     23.62 o
  16   1   1        2.33       18.21      5.52 o
 -17   2   1      140.73      143.77     32.08 o
 -16   2   1      109.90      110.14     23.29 o
 -15   2   1       89.30       91.16     15.89 o
 -14   2   1       91.51       79.35     14.64 o
 -13   2   1       51.39       53.23     13.52 o
 -12   2   1       59.56       77.08     13.88 o
 -11   2   1      646.47      642.28     44.02 o
 -10   2   1      428.36      372.64     24.21 o
  -9   2   1      232.91      221.77     28.29 o
  -8   2   1       37.14       41.39      7.24 o
  -7   2   1      568.43      576.71     31.39 o
  -6   2   1     2159.84     2376.32     38.43 o
  -5   2   1     2549.49     2540.58     31.91 o
  -4   2   1      403.57      352.31     24.61 o
  -3   2   1     4460.13     3980.41     46.26 o
  -2   2   1     3719.75     3049.72     21.77 o
  -1   2   1     9755.64     8420.18     94.02 o
   0   2   1     5194.51     4127.44    107.22 o
   1   2   1     1228.25     1084.51     17.01 o
   2   2   1     4778.62     4374.02     30.24 o
   3   2   1     2856.21     2710.26     23.54 o
   4   2   1       97.10       88.63     13.46 o
   5   2   1     3477.80     3938.62     44.60 o
   7   2   1      619.94      634.05     23.06 o
   8   2   1      192.52      206.21     30.43 o
   9   2   1        0.06       10.20      7.53 o
  10   2   1      471.79      516.11     33.79 o
  11   2   1      142.13      154.52     21.98 o
  12   2   1       68.39       81.39     16.51 o
  13   2   1      252.31      283.65     72.67 o
  14   2   1       22.85       28.85      6.44 o
  15   2   1       55.94       44.01      9.68 o
  16   2   1       47.85       48.20     10.74 o
 -16   3   1       31.83       15.10      6.05 o
 -15   3   1       23.03       38.91      8.66 o
 -14   3   1      171.10      164.23     33.72 o
 -13   3   1      450.73      463.74     60.40 o
 -12   3   1       38.81       26.55      7.90 o
 -11   3   1        5.17       16.71      4.34 o
 -10   3   1       55.69       54.15     10.76 o
  -9   3   1      252.76      248.88     19.21 o
  -8   3   1     1039.77     1072.42     32.34 o
  -7   3   1      466.25      451.63     28.26 o
  -6   3   1      951.50      975.44     32.47 o
  -5   3   1     3367.76     3621.06     52.64 o
  -4   3   1      195.57      200.78     10.79 o
  -3   3   1     1152.72      977.28     16.55 o
  -2   3   1     2362.36     2171.94     17.23 o
  -1   3   1     4011.78     3769.04     45.96 o
   0   3   1      156.99      151.62      6.70 o
   1   3   1     2076.16     2276.00     22.84 o
   2   3   1      796.16      940.44     14.95 o
   3   3   1      357.41      389.24     14.28 o
   4   3   1       65.37       49.40      4.34 o
   5   3   1       83.56      101.25     10.28 o
   6   3   1      375.37      353.93     19.83 o
   7   3   1      836.73      820.98     18.15 o
   8   3   1      589.93      580.53     28.11 o
   9   3   1       54.03       70.94     12.27 o
  10   3   1      118.78      140.68     18.46 o
  11   3   1       85.40       90.00     11.47 o
  12   3   1       35.28       27.70     10.94 o
  13   3   1      512.86      530.87     33.00 o
  14   3   1      275.00      315.33     26.58 o
  15   3   1        3.02        0.96      7.68 o
  16   3   1       29.52       35.52     23.29 o
 -16   4   1       55.31       57.91     11.48 o
 -15   4   1       32.53       33.69      9.72 o
 -14   4   1       22.10       28.94      6.76 o
 -13   4   1      175.31      153.65     20.55 o
 -12   4   1      197.14      164.50     24.37 o
 -11   4   1      345.16      339.94     29.01 o
 -10   4   1      272.50      283.59     22.86 o
  -9   4   1      169.59      180.02     25.07 o
  -8   4   1      332.28      346.79     19.83 o
  -7   4   1      282.12      267.87     19.66 o
  -6   4   1      442.66      453.95     22.23 o
  -5   4   1      187.06      186.56     10.37 o
  -4   4   1     3222.69     3457.47     50.70 o
  -3   4   1     1012.70     1221.74     34.90 o
  -2   4   1      385.15      496.08     14.67 o
  -1   4   1      186.69      323.21     15.49 o
   0   4   1     1143.10      870.50     13.30 o
   1   4   1      275.95      180.07      9.21 o
   2   4   1      884.74      734.09     19.02 o
   3   4   1     2152.05     2072.74     26.80 o
   4   4   1     1646.19     1594.51     24.33 o
   5   4   1      262.06      249.08     26.71 o
   6   4   1      188.78      212.80     19.36 o
   7   4   1        8.87       18.91      4.20 o
   8   4   1      261.42      295.16     28.13 o
   9   4   1      756.25      761.54     30.00 o
  10   4   1      127.96      129.01     16.78 o
  11   4   1      298.30      315.35     30.85 o
  12   4   1      219.21      254.11     24.87 o
  13   4   1       70.81       72.85     14.62 o
  14   4   1      136.23      135.94     19.94 o
  15   4   1       24.05       29.33     11.47 o
 -15   5   1        2.27        5.27      2.82 o
 -14   5   1        9.93       17.46      5.15 o
 -13   5   1       16.89       10.66      6.05 o
 -12   5   1        0.67        2.66      4.93 o
 -11   5   1       79.49       72.27     11.24 o
 -10   5   1       65.94       61.31      8.30 o
  -9   5   1       97.41       79.35      9.80 o
  -8   5   1      592.56      574.53     38.75 o
  -7   5   1      593.72      620.48     20.17 o
  -6   5   1      610.43      502.65     20.43 o
  -5   5   1      395.74      389.59     20.73 o
  -4   5   1      369.91      318.10     24.95 o
  -3   5   1      164.46      188.30     15.83 o
  -2   5   1      421.66      438.15     25.57 o
  -1   5   1      129.79      107.09     10.42 o
   0   5   1      136.85      115.86      9.00 o
   1   5   1       63.78       61.97      5.71 o
   2   5   1      298.36      289.83     16.63 o
   3   5   1      457.15      537.73     22.75 o
   4   5   1      373.70      448.29     21.78 o
   5   5   1      587.95      574.91     14.54 o
   6   5   1       44.64       45.93      7.31 o
   7   5   1      127.63      123.13     24.89 o
   8   5   1      225.02      202.28     30.09 o
   9   5   1      785.77      800.71     34.26 o
  10   5   1      307.48      296.65     47.04 o
  11   5   1       81.43       90.31     14.13 o
  12   5   1       51.28       41.24      8.17 o
  13   5   1       47.01       36.52      7.94 o
  14   5   1        1.26       12.63      4.85 o
  15   5   1       23.43       28.59     10.72 o
 -14   6   1        2.16        9.14      3.68 o
 -13   6   1       80.77       85.48     27.45 o
 -12   6   1       80.11       65.89     18.64 o
 -11   6   1        5.85       13.55      5.00 o
 -10   6   1      661.39      735.92     32.40 o
  -9   6   1      362.28      352.18     42.62 o
  -8   6   1      316.71      230.63     42.90 o
  -7   6   1      203.91      195.15     17.44 o
  -6   6   1      455.54      420.15     27.72 o
  -5   6   1      855.81      768.51     48.76 o
  -4   6   1     3232.62     3377.27     65.58 o
  -3   6   1      198.15      134.29     18.47 o
  -2   6   1     1176.85     1166.36     92.31 o
  -1   6   1     1042.51     1146.61     19.45 o
   0   6   1       67.36       59.23      7.08 o
   1   6   1      627.02      750.61     20.73 o
   2   6   1      313.19      346.50     17.33 o
   3   6   1      789.91      925.49     18.35 o
   4   6   1      113.00      144.94     12.64 o
   5   6   1      524.67      629.77     24.61 o
   6   6   1        6.47       20.92      9.49 o
   7   6   1      155.53      122.35     42.49 o
   8   6   1       11.40       10.25      6.15 o
   9   6   1      128.09      103.40     17.42 o
  10   6   1      182.74      175.60     38.97 o
  11   6   1      250.36      208.33     27.49 o
  12   6   1      115.55       96.15     22.62 o
  13   6   1        9.06        5.57      4.75 o
  14   6   1       74.28      119.72     25.04 o
 -13   7   1       42.34       40.73     15.17 o
 -12   7   1       25.38       52.18     13.52 o
 -11   7   1      159.19      131.00     27.67 o
 -10   7   1      394.64      419.39     69.51 o
  -9   7   1      128.17      123.30     24.61 o
  -8   7   1       58.67       62.90     14.34 o
  -7   7   1      162.30      139.92     19.84 o
  -6   7   1       26.80       30.50      7.76 o
  -5   7   1       33.28       59.16      9.79 o
  -4   7   1      327.94      408.66     36.06 o
  -3   7   1       67.44       66.89      8.33 o
  -2   7   1      153.06      174.81     19.77 o
  -1   7   1      170.04      191.54     19.24 o
   0   7   1      106.18      133.12     28.80 o
   1   7   1       74.15      105.75     13.83 o
   2   7   1       13.54       12.86      4.36 o
   3   7   1       96.43       99.38     10.95 o
   4   7   1       87.50       93.41      9.30 o
   5   7   1      219.53      206.04     14.29 o
   6   7   1       34.47       45.68      9.16 o
   7   7   1      161.71      187.92     31.42 o
   8   7   1      510.80      614.21     71.22 o
   9   7   1       70.04       84.58     16.84 o
  10   7   1       83.12       92.31     22.34 o
  11   7   1       55.47       63.66     16.71 o
  12   7   1       66.23       63.13     15.33 o
 -12   8   1      198.63      239.34     41.06 o
 -11   8   1        9.39       21.45      9.80 o
 -10   8   1      275.93      266.81     41.62 o
  -9   8   1       91.73       77.94     22.27 o
  -8   8   1       64.56       69.68     16.91 o
  -7   8   1       44.66       55.48     15.41 o
  -6   8   1      109.29      126.40     20.14 o
  -5   8   1      214.55      276.30     24.37 o
  -4   8   1      209.54      240.05     17.54 o
  -3   8   1      301.69      376.33     24.93 o
  -2   8   1      425.70      498.61     39.94 o
  -1   8   1       66.22       80.27     10.68 o
   0   8   1       80.31       81.59     11.91 o
   1   8   1      356.38      413.77     45.49 o
   2   8   1       81.37       98.92     11.27 o
   3   8   1      297.88      307.21     25.96 o
   4   8   1      225.78      262.02     26.03 o
   5   8   1      119.48      117.32     14.18 o
   6   8   1       25.49       30.73     10.07 o
   7   8   1       65.98       58.67     10.93 o
   8   8   1      513.38      647.03     31.16 o
   9   8   1       35.50       31.72      7.90 o
  10   8   1      182.55      207.02     13.15 o
  11   8   1       17.64       23.52     10.20 o
 -10   9   1       49.45       79.78     17.37 o
  -9   9   1       55.05       72.90     14.87 o
  -8   9   1        7.92        3.08     11.61 o
  -7   9   1       86.07       95.77     12.25 o
  -6   9   1       81.95       86.56     10.48 o
  -5   9   1      166.35      172.14     17.86 o
  -4   9   1       29.83       36.99     11.91 o
  -3   9   1       59.46       58.14     15.10 o
  -2   9   1        4.45        7.66     10.99 o
  -1   9   1       69.02       89.78     12.52 o
   0   9   1      264.20      299.25     29.86 o
   1   9   1       90.76      104.01     18.14 o
   2   9   1       29.94       43.70      9.24 o
   3   9   1        9.53       10.38      3.96 o
   4   9   1       57.34       58.29      8.21 o
   5   9   1       61.22       61.29      9.85 o
   6   9   1       50.70       69.03     15.88 o
   7   9   1      121.14      136.23     13.17 o
   8   9   1       25.60       31.20      8.21 o
   9   9   1       50.64       37.30      8.79 o
  -7  10   1        7.62       21.01      5.06 o
  -6  10   1       15.47        6.07      3.83 o
  -5  10   1      408.24      382.52     56.64 o
  -4  10   1      125.30      122.68     12.53 o
  -3  10   1       70.03       95.62     14.90 o
  -2  10   1       90.41       91.07     18.46 o
  -1  10   1        1.53        8.87      3.45 o
   0  10   1        7.84        5.46      7.68 o
   1  10   1        4.85        2.60      5.40 o
   2  10   1      126.19      152.85     21.08 o
   3  10   1       42.27       43.75     10.01 o
   4  10   1      120.82      116.65     14.27 o
   5  10   1       23.18       16.15      4.44 o
   6  10   1      225.41      263.32     40.27 o
   7  10   1       96.41      110.13     13.57 o
  -1  11   1      157.37      215.86     29.85 o
   0  11   1       89.60      134.30     20.13 o
   1  11   1       34.65       20.63      6.91 o
  -7 -10   2      106.65       91.42     23.23 o
  -6 -10   2       71.56       70.67     16.71 o
   5 -10   2      205.61      133.73     31.81 o
   6 -10   2      177.04      166.93     30.56 o
 -10  -9   2      151.14      165.97     34.87 o
  -9  -9   2       55.05       60.17     14.31 o
  -8  -9   2       10.00        4.97      3.09 o
  -7  -9   2       55.47       36.29     12.30 o
  -6  -9   2        7.53       14.15      6.74 o
  -5  -9   2      579.94      660.24     50.86 o
  -4  -9   2      108.23      105.51     20.53 o
  -3  -9   2       49.90       40.53     11.12 o
   2  -9   2      124.69       74.58     17.34 o
   3  -9   2      162.81      124.95     26.94 o
   4  -9   2       69.59       71.06     15.00 o
   5  -9   2      191.67      174.49     27.73 o
   6  -9   2       14.49        8.06      4.34 o
   7  -9   2      137.07      134.92     22.86 o
   8  -9   2       61.99       59.81     15.33 o
   9  -9   2      112.17      148.27     32.54 o
 -12  -8   2       60.93       79.02     17.80 o
 -11  -8   2      117.10      112.87     21.58 o
 -10  -8   2        3.00        1.12      5.10 o
  -9  -8   2       59.68       66.32     16.38 o
  -8  -8   2        3.70        5.17      3.42 o
  -7  -8   2      125.13      130.24     23.00 o
  -6  -8   2       21.61       21.45      5.30 o
  -5  -8   2       24.29       11.84      2.66 o
  -4  -8   2      201.86      236.44     23.36 o
  -3  -8   2      136.68      120.11     24.25 o
  -2  -8   2       90.15       59.18     13.46 o
  -1  -8   2      259.84      240.13     16.61 o
   0  -8   2      249.05      206.21     23.92 o
   1  -8   2      151.67      145.67     21.84 o
   2  -8   2      477.99      500.91     32.37 o
   3  -8   2      132.21      116.99     22.54 o
   4  -8   2       42.02       32.67      6.88 o
   5  -8   2       36.84       25.83      7.14 o
   6  -8   2       83.50      117.12     18.88 o
   7  -8   2       66.16       91.59     21.05 o
   8  -8   2      117.71      107.68     27.04 o
   9  -8   2       17.86       18.92      7.47 o
  10  -8   2        0.83       13.13      5.82 o
  11  -8   2       20.69       17.37      8.85 o
 -13  -7   2      119.54      172.98     25.79 o
 -12  -7   2       53.75       38.62     10.89 o
 -11  -7   2      679.95      914.41     52.90 o
 -10  -7   2      265.40      333.19     49.45 o
  -9  -7   2      162.34      192.72     36.52 o
  -8  -7   2      258.51      243.12     51.62 o
  -7  -7   2       45.06       31.06     10.36 o
  -6  -7   2       66.78       50.80     10.82 o
  -5  -7   2      266.13      370.96     20.76 o
  -4  -7   2        9.39        2.34      1.64 o
  -3  -7   2      483.08      450.28     20.17 o
  -2  -7   2      204.37      157.65     26.68 o
  -1  -7   2      118.53      114.19     19.61 o
   0  -7   2       36.91       24.76      6.88 o
   1  -7   2       55.16       41.22      8.19 o
   2  -7   2      573.24      635.76     40.07 o
   3  -7   2      605.37      651.12     34.77 o
   4  -7   2      337.25      382.25     26.58 o
   5  -7   2      103.05      105.04     21.35 o
   6  -7   2       82.97       69.81     13.52 o
   7  -7   2       90.54       81.19     19.84 o
   8  -7   2      198.24      208.87     38.43 o
   9  -7   2      217.92      245.06     42.11 o
  10  -7   2      533.07      673.17     53.69 o
  11  -7   2      143.62      160.28     24.71 o
  12  -7   2       37.18       41.45     14.15 o
 -14  -6   2       52.95       77.08     21.84 o
 -13  -6   2       11.10       14.28      6.02 o
 -12  -6   2      135.66      150.58     27.63 o
 -11  -6   2      216.59      228.25     36.55 o
 -10  -6   2      414.10      423.76     27.93 o
  -9  -6   2      814.55      900.92     49.81 o
  -8  -6   2       79.63       80.01     13.98 o
  -7  -6   2       15.02       47.04     11.68 o
  -6  -6   2      358.89      517.95     34.21 o
  -5  -6   2       92.81       62.90     14.57 o
  -4  -6   2       89.84       69.42     13.62 o
  -3  -6   2      183.39      259.57     18.72 o
  -2  -6   2       18.00       15.73      5.00 o
  -1  -6   2      312.03      345.95      9.18 o
   0  -6   2      885.08      876.21     12.12 o
   1  -6   2       50.42       59.64     12.60 o
   2  -6   2       16.61       32.27      6.91 o
   3  -6   2      115.22       63.92     15.23 o
   4  -6   2      226.66      197.23     25.13 o
   5  -6   2       45.33       59.12     11.58 o
   6  -6   2      251.24      183.47     55.40 o
   7  -6   2      389.84      432.35     51.72 o
   8  -6   2      364.06      448.64     32.83 o
   9  -6   2       13.16       25.10      5.66 o
  10  -6   2       82.38       71.52     14.71 o
  11  -6   2      180.18      219.00     20.89 o
  12  -6   2       70.48       89.62     11.71 o
  13  -6   2       29.73       38.16     12.30 o
 -15  -5   2       11.87       14.61      6.65 o
 -14  -5   2       18.77       18.62      8.19 o
 -13  -5   2       11.15       21.84      7.90 o
 -12  -5   2      381.02      448.67     30.66 o
 -11  -5   2      103.03      150.08     30.73 o
 -10  -5   2      946.21      986.10     82.11 o
  -9  -5   2      142.45      149.29     19.31 o
  -8  -5   2     1324.01     1588.70     48.33 o
  -7  -5   2      419.15      408.82     18.98 o
  -6  -5   2       63.80       52.37     10.86 o
  -5  -5   2      824.21      702.81     23.92 o
  -4  -5   2      214.28      158.83     16.35 o
  -3  -5   2     2818.02     2859.30     64.09 o
  -2  -5   2     1125.59     1152.30     27.67 o
  -1  -5   2       91.26       76.55      5.88 o
   0  -5   2      332.77      237.71     15.57 o
   1  -5   2      105.92      176.24     14.21 o
   2  -5   2     1797.72     1629.72     42.24 o
   3  -5   2      781.55      676.72     32.80 o
   4  -5   2      472.21      505.02     49.15 o
   5  -5   2      326.15      320.66     40.63 o
   6  -5   2      767.16      835.52     49.38 o
   7  -5   2      615.12      697.12     38.43 o
   8  -5   2     1054.25     1207.24     69.32 o
   9  -5   2      364.19      391.66     33.16 o
  10  -5   2      701.22      841.94     57.64 o
  11  -5   2      121.48      145.94     23.65 o
  12  -5   2       26.73       39.91     11.48 o
  13  -5   2       42.78       26.22     11.94 o
  14  -5   2       12.57        5.49      5.03 o
 -16  -4   2       41.56       60.66     16.22 o
 -15  -4   2       87.93       97.74     22.11 o
 -14  -4   2       81.55      125.67     27.11 o
 -13  -4   2       36.40       26.42      9.97 o
 -12  -4   2        6.36       22.96      6.84 o
 -11  -4   2      201.22      253.88     26.94 o
 -10  -4   2      203.51      197.55     24.44 o
  -9  -4   2      113.26      115.80     26.61 o
  -8  -4   2       77.52       62.64     15.17 o
  -7  -4   2      893.91      883.03     33.03 o
  -6  -4   2     1615.05     1500.63     39.77 o
  -5  -4   2      506.23      496.74     13.43 o
  -4  -4   2      998.60      840.65     27.08 o
  -3  -4   2     1254.42     1024.49     34.02 o
  -2  -4   2      554.82      518.68     19.11 o
  -1  -4   2     1267.26     1042.71     67.34 o
   0  -4   2      731.50      579.65      9.73 o
   1  -4   2      924.57      785.31     16.33 o
   2  -4   2     1117.64     1074.42     19.30 o
   3  -4   2     2275.05     2189.22     29.90 o
   4  -4   2       97.68       89.57     22.29 o
   5  -4   2      100.96      135.05     20.66 o
   6  -4   2      651.38      645.33     25.66 o
   7  -4   2      253.02      299.14     36.16 o
   8  -4   2       35.61       37.11      8.13 o
   9  -4   2      454.74      565.36     63.23 o
  10  -4   2      456.00      493.44     34.71 o
  11  -4   2      101.35      130.87     23.88 o
  12  -4   2      317.48      378.46     46.02 o
  13  -4   2      142.77      137.91     28.03 o
  14  -4   2       14.89       24.71     10.76 o
  15  -4   2       49.56       68.59     17.80 o
 -16  -3   2      217.43      277.23     28.49 o
 -15  -3   2       29.21       24.11      9.15 o
 -14  -3   2       50.85       63.46     15.00 o
 -13  -3   2        5.21       10.72      4.97 o
 -12  -3   2       81.80       93.14     16.61 o
 -11  -3   2       19.45       13.23      6.94 o
 -10  -3   2      621.98      646.85     39.71 o
  -9  -3   2     1142.00     1081.30     37.37 o
  -8  -3   2       10.52       39.58      5.59 o
  -7  -3   2      155.07      171.20     25.27 o
  -6  -3   2     1202.12     1247.05     64.42 o
  -5  -3   2      162.58      134.52     10.17 o
  -4  -3   2      662.97      667.30     16.08 o
  -3  -3   2      417.34      425.15     25.69 o
  -2  -3   2      669.54      684.38     19.57 o
  -1  -3   2     1949.73     2118.62     18.68 o
   0  -3   2      571.35      487.43      9.94 o
   1  -3   2      204.48      174.49      6.36 o
   2  -3   2       10.79        7.80      1.46 o
   3  -3   2      438.53      403.06     12.66 o
   4  -3   2     1270.33     1350.80     43.51 o
   5  -3   2     1193.99     1264.40     92.38 o
   6  -3   2      364.88      391.99     59.46 o
   7  -3   2      114.52       88.94     24.85 o
   8  -3   2      705.96      732.84     36.75 o
   9  -3   2      503.43      692.15     75.83 o
  10  -3   2      312.22      412.48     53.69 o
  11  -3   2      160.33      215.85     35.23 o
  12  -3   2       65.71       58.79     16.32 o
  13  -3   2       42.83       25.53      7.53 o
  14  -3   2      173.84      207.59     33.36 o
  15  -3   2       42.21       34.08     16.12 o
 -17  -2   2       69.26       79.19     18.78 o
 -16  -2   2        6.94        8.49      7.27 o
 -15  -2   2      102.91      105.77     21.22 o
 -14  -2   2      285.63      284.18     42.11 o
 -13  -2   2      366.06      370.34     43.10 o
 -12  -2   2      124.40      147.68     25.89 o
 -11  -2   2      439.65      480.15     52.80 o
 -10  -2   2       70.38       56.26     13.36 o
  -9  -2   2      329.88      312.21     21.35 o
  -8  -2   2      767.86      761.24     63.16 o
  -7  -2   2      246.60      255.19     33.23 o
  -6  -2   2     1097.48     1203.19     42.83 o
  -5  -2   2       18.47       27.73      4.70 o
  -4  -2   2     3040.70     3271.57    157.63 o
  -3  -2   2       87.36      107.16     11.00 o
  -2  -2   2     1804.43     1705.39     41.29 o
   0  -2   2     7065.04     7830.62     61.17 o
   1  -2   2     6563.32     6004.35     71.57 o
   2  -2   2     2914.07     2818.88     24.52 o
   3  -2   2      590.92      526.31     23.08 o
   4  -2   2      732.61      778.05     32.17 o
   5  -2   2      426.02      430.30     31.78 o
   6  -2   2     1524.65     1457.11     66.77 o
   7  -2   2      427.59      456.20     38.33 o
   8  -2   2      568.81      618.52     45.73 o
   9  -2   2      165.54      150.18     17.93 o
  10  -2   2      367.72      327.11     31.29 o
  11  -2   2      605.93      585.16     52.80 o
  12  -2   2      116.13      112.32     21.02 o
  13  -2   2      348.32      328.98     47.01 o
  14  -2   2      449.22      495.42     59.15 o
  15  -2   2       70.17       71.72     16.05 o
  16  -2   2       42.05       38.85     15.13 o
 -17  -1   2      111.68      126.76     21.25 o
 -16  -1   2        1.33       21.71      9.47 o
 -15  -1   2       50.81       51.49     12.01 o
 -14  -1   2       72.61       66.13     14.74 o
 -13  -1   2       84.54      101.23     18.23 o
 -12  -1   2      756.65      712.32     57.11 o
 -11  -1   2      173.61      204.73     25.27 o
 -10  -1   2      334.04      300.43     33.66 o
  -9  -1   2      254.80      286.31     37.21 o
  -8  -1   2      525.52      641.55     24.61 o
  -7  -1   2     1383.51     1473.19     28.69 o
  -6  -1   2     1672.90     1488.68     38.59 o
  -5  -1   2     2583.34     2194.22     30.40 o
  -4  -1   2      205.38      261.26     12.73 o
  -3  -1   2     7465.00     7870.36    169.92 o
  -2  -1   2     1550.55     1481.02     64.48 o
  -1  -1   2     2462.69     2362.70     29.31 o
   0  -1   2     2076.34     2171.19     18.82 o
   1  -1   2      895.66      806.72     11.95 o
   2  -1   2      297.14      285.50     37.81 o
   3  -1   2      550.80      645.40     30.83 o
   4  -1   2     3372.61     3157.16     43.99 o
   5  -1   2     1428.31     1586.98     37.54 o
   6  -1   2      242.80      268.78     32.44 o
   7  -1   2      369.98      420.47     22.07 o
   8  -1   2       15.79       13.98      4.67 o
   9  -1   2      285.68      314.90     46.35 o
  10  -1   2     1566.47     1588.00     72.64 o
  11  -1   2     1069.71     1031.04     54.45 o
  12  -1   2       18.29       27.77     10.26 o
  13  -1   2       11.31       13.06      7.93 o
  14  -1   2      150.57      163.31     23.62 o
  15  -1   2       11.47        5.49      5.59 o
  16  -1   2       25.69       28.95     11.94 o
 -17   0   2        0.00        6.48      8.09 o
 -16   0   2      139.64      153.83     31.29 o
 -15   0   2      150.48      176.89     38.92 o
 -14   0   2      235.03      238.58     45.20 o
 -13   0   2        8.12       15.46      6.35 o
 -12   0   2      324.01      430.54     53.03 o
 -11   0   2        3.69       12.07      8.88 o
 -10   0   2      920.85      879.21     27.01 o
  -9   0   2      598.54      502.56     36.68 o
  -8   0   2      921.01      834.17     30.56 o
  -7   0   2     3168.38     3126.17     50.24 o
  -6   0   2     2306.61     1990.58    104.25 o
  -5   0   2     4307.74     3952.15     47.27 o
  -4   0   2     1532.33     1272.54     32.34 o
  -3   0   2       85.64       29.18      2.93 o
  -2   0   2      180.52      169.78      8.18 o
  -1   0   2      297.27      281.58     16.55 o
   0   0   2     8607.64     8504.86     88.10 o
   1   0   2     5581.03     4912.23     37.41 o
   2   0   2      261.33      294.83     11.20 o
   3   0   2       48.96       39.02      5.86 o
   4   0   2      544.91      636.48     19.97 o
   5   0   2     8562.60     8421.20     96.72 o
   6   0   2     1020.28     1032.09     34.05 o
   7   0   2      121.79      108.30     18.82 o
   8   0   2      663.66      694.32     23.65 o
   9   0   2      991.50     1032.15     30.27 o
  10   0   2      122.00      153.83     33.23 o
  11   0   2      382.07      461.07     61.36 o
  12   0   2     1019.70     1221.75    120.44 o
  13   0   2     1215.85     1132.79     68.33 o
  14   0   2      647.31      753.31     77.15 o
  15   0   2       42.02       54.28     15.10 o
  16   0   2        0.32       12.44      6.94 o
 -17   1   2      112.94      125.01     27.50 o
 -16   1   2        1.09        4.54      5.82 o
 -15   1   2       49.11       32.54      7.93 o
 -14   1   2       75.25       93.63     19.08 o
 -13   1   2       84.67       79.88     19.25 o
 -12   1   2      752.85      748.11     49.35 o
 -11   1   2      170.06      150.74     28.39 o
 -10   1   2      339.07      336.65     45.63 o
  -9   1   2      251.47      312.57     37.24 o
  -8   1   2      520.96      633.46     39.28 o
  -7   1   2     1392.24     1447.50     28.56 o
  -6   1   2     1671.52     1517.64     38.06 o
  -5   1   2     2590.68     2219.42     29.18 o
  -4   1   2      206.90      260.09     20.92 o
  -3   1   2     7452.89     7803.22     60.70 o
  -2   1   2     1549.84     1470.47     24.32 o
  -1   1   2     2463.71     2411.92     16.48 o
   0   1   2     2077.02     2159.91     13.17 o
   1   1   2      887.67      829.58     10.58 o
   2   1   2      290.90      295.85     24.90 o
   3   1   2      549.68      575.52     13.60 o
   4   1   2     3382.25     3045.51     58.86 o
   5   1   2     1436.47     1474.21     38.16 o
   6   1   2      243.73      243.28     27.11 o
   7   1   2      370.23      411.03     36.42 o
   8   1   2       15.07       13.42      4.47 o
   9   1   2      281.82      261.48     39.02 o
  10   1   2     1569.13     1567.74     52.11 o
  11   1   2     1061.66     1004.45     60.89 o
  12   1   2       17.57       19.90      7.99 o
  13   1   2       11.50       21.25      6.74 o
  14   1   2      151.47      147.92     19.40 o
  15   1   2       11.06       11.77      3.96 o
  16   1   2       24.72       28.22      7.40 o
 -17   2   2       69.17      109.39     22.47 o
 -16   2   2        8.10       12.30      4.47 o
 -15   2   2       98.38       99.55     19.08 o
 -14   2   2      284.35      284.70     35.00 o
 -13   2   2      369.80      362.97     44.41 o
 -12   2   2      119.98      108.47     19.94 o
 -11   2   2      441.96      497.39     39.38 o
 -10   2   2       73.07       66.13     15.79 o
  -9   2   2      321.22      361.42     29.94 o
  -8   2   2      760.76      686.82     26.58 o
  -7   2   2      245.32      222.56     18.39 o
  -6   2   2     1108.73     1194.61     39.64 o
  -5   2   2       20.97       18.29      3.16 o
  -4   2   2     3035.54     3373.50     39.02 o
  -3   2   2       81.73       80.60      6.18 o
  -2   2   2     1768.45     1668.04     20.42 o
  -1   2   2    32329.18    29741.12   1485.49 o
   0   2   2     7050.91     7791.87     42.45 o
   1   2   2     6607.58     6173.02     86.71 o
   2   2   2     2930.31     2763.76     30.92 o
   3   2   2      590.19      511.54     12.24 o
   4   2   2      742.41      751.97     16.83 o
   5   2   2      404.89      407.79     19.02 o
   6   2   2     1485.70     1384.61     54.87 o
   7   2   2      411.90      367.20     19.08 o
   8   2   2      558.27      589.46     44.18 o
   9   2   2      170.62      174.32     17.79 o
  10   2   2      369.21      412.21     37.05 o
  11   2   2      600.29      510.51     27.50 o
  12   2   2      126.00      101.21     15.34 o
  13   2   2      354.01      321.76     18.08 o
  14   2   2      451.59      470.24     47.30 o
  15   2   2       68.08       60.08     10.70 o
  16   2   2       41.03       36.77      8.25 o
 -16   3   2      216.11      259.47     44.38 o
 -15   3   2       30.87       23.03      8.06 o
 -14   3   2       52.40       56.26     15.76 o
 -13   3   2        4.84        4.64      3.49 o
 -12   3   2       84.60       71.16     14.11 o
 -11   3   2       20.22       11.84      3.42 o
 -10   3   2      618.16      571.97     35.99 o
  -9   3   2     1148.18     1143.25     27.01 o
  -8   3   2        9.55       18.92      4.21 o
  -7   3   2      156.41      146.56     18.72 o
  -6   3   2     1221.10     1261.03     65.73 o
  -5   3   2      172.90      147.55     11.65 o
  -4   3   2      657.41      652.60     70.63 o
  -3   3   2      405.22      436.53     13.54 o
  -2   3   2      658.44      641.67      7.85 o
  -1   3   2     1961.62     2099.74     15.39 o
   0   3   2      576.85      504.92      8.83 o
   1   3   2      212.28      175.30      8.38 o
   2   3   2       14.15       13.85      3.74 o
   3   3   2      457.48      420.57      9.19 o
   4   3   2     1260.63     1327.41     21.59 o
   5   3   2     1215.38     1259.75     49.92 o
   6   3   2      362.22      378.16     16.69 o
   7   3   2      111.31      126.44     11.25 o
   8   3   2      698.45      644.42     38.70 o
   9   3   2      493.17      496.22     34.12 o
  10   3   2      315.79      311.09     33.47 o
  11   3   2      164.64      175.50     20.14 o
  12   3   2       68.96       51.27      8.31 o
  13   3   2       41.97       47.59      8.21 o
  14   3   2      175.64      176.25     19.42 o
  15   3   2       41.03       50.69     11.58 o
 -16   4   2       40.87       49.58      9.84 o
 -15   4   2       88.57       91.91     15.69 o
 -14   4   2       81.90      104.49     17.22 o
 -13   4   2       37.92       63.06     14.90 o
 -12   4   2        6.28       11.58      5.13 o
 -11   4   2      203.71      188.05     28.10 o
 -10   4   2      206.04      161.30     24.48 o
  -9   4   2      113.57       88.10     17.37 o
  -8   4   2       72.63       56.82     12.37 o
  -7   4   2      897.89      890.02     23.60 o
  -5   4   2      513.99      508.25     12.15 o
  -4   4   2      997.48      861.57     17.11 o
  -3   4   2     1242.82     1008.75     30.80 o
  -2   4   2      553.81      544.94     17.71 o
  -1   4   2     1244.81     1049.63     16.12 o
   0   4   2      717.51      577.56     14.56 o
   1   4   2      908.60      777.86     15.32 o
   2   4   2     1115.66     1104.44     21.76 o
   3   4   2     2274.91     2235.99     21.60 o
   4   4   2       93.78       95.60      8.60 o
   5   4   2      105.80      137.34     24.81 o
   6   4   2      655.01      716.85     55.71 o
   7   4   2      261.05      211.91     17.17 o
   8   4   2       32.74       35.71      5.73 o
   9   4   2      452.69      452.09     31.20 o
  10   4   2      458.86      463.39     31.82 o
  11   4   2      104.30      107.21     17.17 o
  12   4   2      314.97      342.74     30.31 o
  13   4   2      142.13      146.53     21.22 o
  14   4   2       14.27       19.45      6.23 o
  15   4   2       51.49       65.74     10.90 o
 -15   5   2       13.21       37.73     13.39 o
 -14   5   2       18.46       29.12      5.60 o
 -13   5   2       11.31       13.03      4.54 o
 -12   5   2      374.01      399.85    100.65 o
 -11   5   2      103.36      106.96     28.44 o
 -10   5   2      931.56      993.84     46.32 o
  -9   5   2      152.71      136.41     14.89 o
  -8   5   2     1316.68     1454.25     36.30 o
  -7   5   2      421.97      416.30     31.42 o
  -6   5   2       63.70       28.61      3.26 o
  -5   5   2      823.60      701.80     22.54 o
  -4   5   2      220.41      165.66     17.44 o
  -3   5   2     2859.62     2857.89     69.01 o
  -2   5   2     1106.23     1209.92     25.83 o
  -1   5   2       93.82       77.17      8.28 o
   0   5   2      332.45      237.93     22.54 o
   1   5   2      102.84      183.29     13.04 o
   2   5   2     1798.33     1672.71     26.80 o
   3   5   2      802.61      681.51     15.12 o
   4   5   2      475.99      477.95     28.48 o
   5   5   2      338.05      333.34     14.97 o
   6   5   2      769.39      722.96     16.68 o
   7   5   2      610.91      585.29     21.16 o
   8   5   2     1058.43     1104.86     44.30 o
   9   5   2      383.95      346.57     29.65 o
  10   5   2      686.73      743.84     43.24 o
  11   5   2      118.31      140.87     19.62 o
  12   5   2       26.04       36.22     28.06 o
  13   5   2       43.37       25.93      7.27 o
  14   5   2       13.55       17.35      5.96 o
 -14   6   2       52.29       67.61     15.69 o
 -13   6   2       10.72       16.45      6.12 o
 -12   6   2      136.11      113.94     18.06 o
 -11   6   2      219.78      166.08     35.28 o
 -10   6   2      412.41      328.20     49.69 o
  -9   6   2      814.70      640.53     37.47 o
  -8   6   2       78.08       38.95      5.94 o
  -7   6   2       15.62       26.75      7.83 o
  -6   6   2      362.01      506.20     47.75 o
  -5   6   2       91.89       65.49      9.57 o
  -4   6   2       89.17       76.78     11.48 o
  -3   6   2      181.73      260.48     25.00 o
  -2   6   2       17.65       16.46      4.15 o
  -1   6   2      308.59      336.16     19.63 o
   0   6   2      890.93      945.66     28.72 o
   1   6   2       49.86       65.90      8.08 o
   2   6   2       16.36       25.27      3.96 o
   3   6   2      115.22       94.65     10.38 o
   4   6   2      225.76      213.83     12.78 o
   5   6   2       46.51       63.29      7.51 o
   6   6   2      251.98      189.49     29.15 o
   7   6   2      387.43      300.59     22.31 o
   8   6   2      361.26      339.44     33.67 o
   9   6   2       13.05       15.40      7.42 o
  10   6   2       83.38       63.45     11.02 o
  11   6   2      179.28      146.84     30.43 o
  12   6   2       71.38       49.68     18.93 o
  13   6   2       29.31       27.31      7.02 o
 -13   7   2      117.20      120.01     28.16 o
 -12   7   2       58.17       65.14     17.07 o
 -11   7   2      663.26      749.66     86.82 o
 -10   7   2      270.22      278.78     40.89 o
  -9   7   2      161.29      165.87     29.21 o
  -8   7   2      257.79      234.89     45.27 o
  -7   7   2       44.81       30.83     10.82 o
  -6   7   2       62.74       51.20     16.98 o
  -5   7   2      279.05      403.57     33.38 o
  -4   7   2        6.03       13.02      3.42 o
  -3   7   2      475.35      482.74     39.11 o
  -2   7   2      198.87      192.79     16.02 o
  -1   7   2      122.24      137.94     16.84 o
   0   7   2       38.57       34.59     18.31 o
   1   7   2       51.09       47.17      6.09 o
   2   7   2      586.30      706.87     33.27 o
   3   7   2      595.79      667.83     24.92 o
   4   7   2      355.42      436.61     25.88 o
   5   7   2      110.18      125.05     11.50 o
   6   7   2       82.68       68.66      7.91 o
   7   7   2       91.71       94.05     13.79 o
   8   7   2      205.87      193.25     20.51 o
   9   7   2      208.58      269.01     27.40 o
  10   7   2      539.86      704.55     49.18 o
  11   7   2      146.64      170.22     21.09 o
  12   7   2       35.78       49.84     15.86 o
 -12   8   2       61.21       62.84     14.28 o
 -11   8   2      118.06      117.25     26.52 o
 -10   8   2        2.72       -6.71      7.53 o
  -9   8   2       59.25       59.61     15.07 o
  -8   8   2        3.18        4.34      5.03 o
  -7   8   2      123.43      126.15     18.34 o
  -6   8   2       21.90       31.34      6.05 o
  -5   8   2       24.62       19.91      4.31 o
  -4   8   2      200.01      237.04     17.86 o
  -3   8   2      138.38      133.57     13.05 o
  -2   8   2       89.91       92.23     15.15 o
  -1   8   2      255.81      316.04     32.94 o
   0   8   2      254.69      270.47     42.26 o
   1   8   2      148.91      205.36     25.64 o
   2   8   2      477.63      537.70     31.85 o
   3   8   2      132.26      128.91     16.03 o
   4   8   2       42.63       58.52      9.08 o
   5   8   2       37.82       32.68      7.88 o
   6   8   2       86.35      107.09     16.22 o
   7   8   2       64.96       50.04     26.45 o
   8   8   2      119.96      126.58     21.24 o
   9   8   2       17.37       12.25      3.52 o
  10   8   2        0.89        9.19      9.51 o
  11   8   2       20.05       19.23      9.40 o
 -10   9   2      150.50      158.47     33.52 o
  -9   9   2       56.12       58.62     14.74 o
  -8   9   2       10.57       15.17      6.28 o
  -7   9   2       56.32       54.50     11.05 o
  -6   9   2        6.62       10.12      3.00 o
  -5   9   2      576.70      714.72     38.12 o
  -4   9   2      111.31      141.19     13.70 o
  -3   9   2       50.44       58.03      8.97 o
  -2   9   2      184.49      216.09     24.95 o
  -1   9   2        4.60        8.73      4.60 o
   0   9   2       64.84       66.01     11.74 o
   1   9   2      169.08      186.64     26.01 o
   2   9   2      128.12      132.97     14.44 o
   3   9   2      169.42      169.72     17.96 o
   4   9   2       73.77       92.42     12.55 o
   5   9   2      187.44      221.86     18.19 o
   6   9   2       14.73       15.26      3.55 o
   7   9   2      134.98      140.65     13.93 o
   8   9   2       63.79       78.35     18.11 o
   9   9   2      114.46      136.65     17.54 o
  -7  10   2      103.11      126.55     13.57 o
  -6  10   2       75.28       90.07     11.27 o
  -5  10   2       74.69       91.71     11.95 o
  -4  10   2       48.18       51.94      8.50 o
  -3  10   2       51.79       67.94     11.30 o
  -2  10   2       26.09       29.16      8.20 o
  -1  10   2      216.44      254.13     27.71 o
   0  10   2       46.44       35.89      9.82 o
   1  10   2      195.96      236.27     27.53 o
   2  10   2       14.08       13.42      5.40 o
   3  10   2       22.80       19.80      5.88 o
   4  10   2       23.25       28.21      5.68 o
   5  10   2      203.65      174.87     22.62 o
   6  10   2      182.84      190.78     28.61 o
  -1  11   2        6.99       21.35      7.30 o
   0  11   2      101.66      102.62     18.59 o
  -7 -10   3       31.22       15.99      6.38 o
  -6 -10   3       97.62       71.26     19.74 o
   5 -10   3       13.95        5.89      2.47 o
   6 -10   3       90.37       73.96     20.13 o
 -10  -9   3       64.43       57.64     10.63 o
  -9  -9   3       59.52       51.29     13.13 o
  -8  -9   3        9.66       23.59      8.62 o
  -7  -9   3      120.28      161.27     18.85 o
  -6  -9   3       20.97       15.66      6.88 o
  -5  -9   3      119.14      106.16     25.56 o
  -4  -9   3       36.42       22.11      6.02 o
  -3  -9   3        3.33        1.94      2.17 o
   2  -9   3       70.34       38.85     12.11 o
   3  -9   3       38.70       36.25      9.05 o
   4  -9   3       59.58       41.02     10.69 o
   5  -9   3      446.68      500.94     34.28 o
   6  -9   3       42.40       36.85     10.40 o
   7  -9   3      141.85      146.07     20.23 o
   8  -9   3       33.10       25.83     12.90 o
 -12  -8   3       41.65       53.30     19.57 o
 -11  -8   3      293.69      332.17     50.60 o
 -10  -8   3      105.66      131.33     29.51 o
  -9  -8   3      201.42      258.35     27.90 o
  -8  -8   3        2.39       -1.58      4.61 o
  -7  -8   3       28.04       55.07     13.92 o
  -6  -8   3      749.49      802.92     44.68 o
  -5  -8   3      876.76      852.33     55.86 o
  -4  -8   3      147.44      129.55     26.88 o
  -3  -8   3      161.57      177.68     25.30 o
  -2  -8   3      262.16      226.51     20.04 o
  -1  -8   3       29.20       13.16      4.54 o
   0  -8   3       12.60       12.30      3.29 o
   1  -8   3      435.99      525.06     38.20 o
   2  -8   3       20.71       32.01      9.71 o
   3  -8   3      382.84      368.40     35.33 o
   4  -8   3       67.25       68.86     15.92 o
   5  -8   3      298.56      325.07     25.07 o
   6  -8   3      130.19      135.28     23.98 o
   7  -8   3      125.57      122.15     24.67 o
   8  -8   3      163.36      136.89     27.93 o
   9  -8   3      116.97      128.67     19.94 o
  10  -8   3      101.06      111.13     25.20 o
 -13  -7   3       17.38       39.38     12.86 o
 -12  -7   3      141.33      160.15     21.35 o
 -11  -7   3       11.76        8.26      3.98 o
 -10  -7   3      151.81      196.21     31.62 o
  -9  -7   3       40.70       77.44     15.63 o
  -8  -7   3       84.64      117.32     25.50 o
  -7  -7   3      121.29      110.31     21.02 o
  -6  -7   3       26.41       42.37     11.61 o
  -5  -7   3      117.23       90.27     20.79 o
  -4  -7   3      233.01      211.17     22.86 o
  -3  -7   3       61.21       55.17      9.90 o
  -2  -7   3       62.78       75.27     16.55 o
  -1  -7   3       13.40        9.56      1.84 o
   0  -7   3      179.56      130.78     17.68 o
   1  -7   3      138.79      122.88     24.38 o
   2  -7   3       13.30       13.95      4.11 o
   3  -7   3       99.44       93.73     17.14 o
   4  -7   3       59.65       74.28     16.09 o
   5  -7   3      695.17      837.99     66.39 o
   6  -7   3        3.49       14.61      6.55 o
   7  -7   3       28.07       15.03      4.80 o
   8  -7   3       33.13       33.23     13.75 o
   9  -7   3       72.08      100.01     18.98 o
  10  -7   3       10.92       10.03      6.51 o
  11  -7   3       16.29       16.45      3.45 o
  12  -7   3       10.88       12.30      4.70 o
 -15  -6   3       79.80      111.39     19.64 o
 -14  -6   3       20.92       32.73     10.89 o
 -13  -6   3      174.32      174.36     32.90 o
 -12  -6   3      176.06      232.79     29.54 o
 -11  -6   3      158.52      176.11     33.59 o
 -10  -6   3       27.60       21.84      6.25 o
  -9  -6   3      548.98      645.76     49.25 o
  -8  -6   3      218.30      245.59     34.41 o
  -7  -6   3      314.44      441.10     54.25 o
  -6  -6   3       46.57       81.36     16.65 o
  -5  -6   3      342.65      380.47     30.73 o
  -4  -6   3      998.16     1132.95     27.24 o
  -3  -6   3      451.89      489.07     19.67 o
  -2  -6   3      199.10      245.26     15.40 o
  -1  -6   3       26.38       28.92      4.21 o
   0  -6   3       26.33       24.83      3.02 o
   1  -6   3      558.41      463.72     14.87 o
   2  -6   3      518.80      443.27     30.60 o
   3  -6   3     1266.36     1330.41     47.34 o
   4  -6   3      426.02      468.01     49.38 o
   5  -6   3      412.10      450.15     33.75 o
   6  -6   3       86.57       84.19     15.53 o
   7  -6   3      201.71      209.79     31.25 o
   8  -6   3      191.39      190.15     38.20 o
   9  -6   3      604.47      721.43     50.53 o
  10  -6   3      179.85      200.84     36.71 o
  11  -6   3       46.15       64.38     19.48 o
  12  -6   3      118.52      157.62     16.19 o
  13  -6   3        9.25       13.92      6.38 o
 -15  -5   3       20.99        9.71      7.60 o
 -14  -5   3       52.90       24.81      7.44 o
 -13  -5   3      224.27      217.06     34.25 o
 -12  -5   3      184.76      190.91     39.77 o
 -11  -5   3       91.84       76.16     17.83 o
 -10  -5   3      163.90      179.13     23.29 o
  -9  -5   3      128.40      153.31     24.28 o
  -8  -5   3      446.40      433.93     40.47 o
  -7  -5   3      740.16      757.75     44.87 o
  -6  -5   3       79.75       65.40     14.18 o
  -5  -5   3       16.45       12.34      5.07 o
  -4  -5   3      157.27      207.72     21.22 o
  -3  -5   3        3.44        7.60      4.05 o
  -2  -5   3       65.05       76.36      9.57 o
   0  -5   3      214.14      313.50     21.65 o
   1  -5   3      204.11      146.34      6.73 o
   2  -5   3      286.91      225.49     12.92 o
   3  -5   3      378.31      372.81     19.00 o
   4  -5   3      349.36      300.90      8.91 o
   5  -5   3     1590.38     1709.10     35.40 o
   6  -5   3      335.51      348.10     45.50 o
   7  -5   3      116.12      111.79     24.15 o
   8  -5   3       92.32      128.86     20.96 o
   9  -5   3      107.39      111.62     26.35 o
  10  -5   3      163.43      180.35     33.33 o
  11  -5   3       38.15       42.27     11.74 o
  12  -5   3       23.93       33.46     11.71 o
  13  -5   3       23.36       43.36     13.59 o
  14  -5   3       31.08       63.72     15.07 o
 -16  -4   3       37.92       29.35     11.48 o
 -15  -4   3        5.61       -0.63      6.48 o
 -14  -4   3        0.65        6.74      4.57 o
 -13  -4   3      160.07      139.32     29.31 o
 -12  -4   3      266.66      278.85     74.75 o
 -11  -4   3      346.78      407.05     54.71 o
 -10  -4   3       65.25       92.84     18.62 o
  -9  -4   3      395.17      353.53     47.27 o
  -8  -4   3      167.82      163.31     28.26 o
  -7  -4   3      378.47      453.73     24.34 o
  -6  -4   3      157.49      208.25     31.55 o
  -5  -4   3      478.85      377.57     26.65 o
  -4  -4   3      268.55      241.18     15.30 o
  -2  -4   3     1186.62      980.10     26.61 o
  -1  -4   3       56.54       78.29      7.00 o
   0  -4   3      324.67      398.94     11.95 o
   1  -4   3      718.35      722.76     11.31 o
   2  -4   3     1437.55     1390.31     11.52 o
   3  -4   3      768.73      846.74     28.03 o
   4  -4   3      824.65      920.83     49.28 o
   5  -4   3       16.91       27.67      5.33 o
   6  -4   3       76.76       92.71     17.37 o
   7  -4   3       82.81       91.29     19.67 o
   8  -4   3      224.86      230.32     25.96 o
   9  -4   3     1178.44     1130.52     63.66 o
  10  -4   3      361.32      356.16     28.10 o
  11  -4   3      315.52      347.57     45.40 o
  12  -4   3      106.37      128.70     21.12 o
  13  -4   3       14.37       -0.39      6.88 o
  14  -4   3       20.25       35.33     15.63 o
  15  -4   3       52.95       70.90     17.04 o
 -17  -3   3        1.66        7.63      7.70 o
 -16  -3   3       38.35       80.67     18.65 o
 -15  -3   3       55.57       87.51     21.88 o
 -14  -3   3      514.58      610.00     73.10 o
 -13  -3   3      572.83      649.38     49.38 o
 -12  -3   3      145.14      142.52     20.56 o
 -11  -3   3      457.49      535.98     36.25 o
 -10  -3   3       86.00      115.21     23.65 o
  -9  -3   3       90.94       72.61     18.19 o
  -8  -3   3     1051.62     1051.43     33.49 o
  -7  -3   3      226.51      216.54     25.43 o
  -6  -3   3      714.15      785.05     26.65 o
  -5  -3   3     1723.38     1613.02     45.53 o
  -4  -3   3      143.25      142.12     21.38 o
  -3  -3   3      543.64      608.62     19.11 o
  -2  -3   3     6636.32     7234.06     56.82 o
  -1  -3   3     2180.06     2298.73     21.04 o
   0  -3   3     1986.20     1721.13     23.94 o
   1  -3   3     1741.55     1487.31     46.29 o
   2  -3   3        9.47        3.21      1.56 o
   3  -3   3     1140.35     1155.82     42.54 o
   4  -3   3      262.29      266.87     27.31 o
   5  -3   3      244.03      247.13     31.55 o
   6  -3   3      882.08      850.15     47.04 o
   7  -3   3     1342.00     1267.50     96.10 o
   8  -3   3       14.87        7.56      4.51 o
   9  -3   3      590.08      510.24     45.42 o
  10  -3   3     1390.08     1462.76     56.16 o
  11  -3   3       12.35       12.96      8.26 o
  12  -3   3      195.57      213.15     44.41 o
  13  -3   3      267.87      327.40     49.15 o
  14  -3   3      105.03      135.67     26.75 o
  15  -3   3       61.86       92.21     20.96 o
 -17  -2   3        8.40        3.26      6.81 o
 -16  -2   3       73.05       60.99     15.03 o
 -15  -2   3      162.94      152.48     26.48 o
 -14  -2   3       21.47       36.32     10.96 o
 -13  -2   3      206.71      331.68     36.78 o
 -12  -2   3      428.40      407.05     44.71 o
 -11  -2   3      266.10      309.80     40.56 o
 -10  -2   3      217.24      236.84     29.54 o
  -9  -2   3      284.29      301.71     57.31 o
  -8  -2   3      993.10     1051.76     45.60 o
  -7  -2   3      247.83      368.63     23.85 o
  -6  -2   3     1961.79     1853.99     33.82 o
  -5  -2   3     3504.64     3578.36     46.95 o
  -4  -2   3     1077.31     1024.70     24.87 o
  -3  -2   3      235.63      246.24     23.03 o
  -1  -2   3    33602.12    32131.02   1605.28 o
   0  -2   3     4221.79     4408.31     84.40 o
   1  -2   3      727.72      628.43     19.99 o
   2  -2   3      289.25      294.03     18.37 o
   3  -2   3     2058.25     2076.25     30.40 o
   4  -2   3     1288.67     1406.11     32.31 o
   5  -2   3     1241.66     1365.22     29.94 o
   6  -2   3      179.05      167.57     25.61 o
   7  -2   3      116.08      119.34     17.93 o
   8  -2   3      921.59      941.22     36.88 o
   9  -2   3       67.98       51.72     16.51 o
  10  -2   3     1611.05     1585.34     79.91 o
  11  -2   3        5.16        9.38      5.69 o
  12  -2   3       85.21      116.56     21.15 o
  13  -2   3       27.07       15.92      6.38 o
  14  -2   3       93.70      111.49     24.84 o
  15  -2   3      323.80      375.83     54.15 o
 -17  -1   3       24.45       15.59     10.46 o
 -16  -1   3      120.89      142.71     27.40 o
 -15  -1   3      350.91      371.88     49.25 o
 -14  -1   3      185.35      201.70     34.61 o
 -13  -1   3       29.33       17.73      5.82 o
 -12  -1   3     1325.62     1332.42     64.65 o
 -11  -1   3      225.95      232.43     29.31 o
 -10  -1   3      452.74      479.92     38.79 o
  -9  -1   3      367.29      376.09     21.91 o
  -8  -1   3      200.66      209.92     23.52 o
  -7  -1   3     2733.59     2546.40     45.70 o
  -6  -1   3     2613.04     2360.46     34.18 o
  -5  -1   3       98.66       70.83     10.72 o
  -4  -1   3      120.49      111.33     12.40 o
  -3  -1   3     1300.64     1166.86     29.18 o
  -2  -1   3     3218.69     2857.36     36.19 o
  -1  -1   3     6871.22     6935.31     93.38 o
   0  -1   3     6872.30     6564.65     73.46 o
   1  -1   3      269.74      318.92     23.23 o
   2  -1   3       37.55       27.73      2.54 o
   3  -1   3     1111.65     1020.87     29.28 o
   4  -1   3      175.05      176.53     27.40 o
   5  -1   3     1671.00     1675.61     32.73 o
   6  -1   3     4055.35     4279.03    216.54 o
   7  -1   3     1315.60     1229.08     34.41 o
   8  -1   3      273.68      246.70     35.63 o
   9  -1   3      189.67      198.84     24.34 o
  10  -1   3      330.80      403.10     53.82 o
  11  -1   3       41.64       10.07      5.17 o
  12  -1   3      807.05      864.87     52.21 o
  13  -1   3      287.25      314.87     36.91 o
  14  -1   3      130.77      171.20     27.40 o
  15  -1   3      160.72      126.07     20.53 o
  16  -1   3       45.84       29.61     10.26 o
 -17   0   3        0.98       12.67      5.59 o
 -16   0   3       17.30       26.71     10.30 o
 -15   0   3        0.34        9.11      6.55 o
 -14   0   3       42.74       79.05     16.38 o
 -13   0   3      368.40      401.36     55.27 o
 -12   0   3      171.24      211.73     33.39 o
 -11   0   3       76.41       95.80     17.86 o
 -10   0   3        0.19       12.30      7.14 o
  -9   0   3       69.87       57.74      8.65 o
  -8   0   3      504.20      541.24     20.69 o
  -7   0   3        1.55        5.46      3.32 o
  -6   0   3       31.88       28.46      5.03 o
  -5   0   3     1294.29     1299.88     34.35 o
  -4   0   3     1772.90     1877.54     47.77 o
  -3   0   3      155.18      148.31     31.55 o
  -2   0   3       65.45       62.41      5.59 o
  -1   0   3     2134.76     2100.90     19.95 o
   0   0   3     3369.32     3268.16     26.18 o
   1   0   3    13151.08    12519.49    442.60 o
   2   0   3     2613.70     2569.77     36.33 o
   3   0   3      130.32      154.60     12.81 o
   4   0   3        4.32        5.70      1.68 o
   5   0   3      157.44      165.28     28.49 o
   6   0   3      320.93      314.90     35.76 o
   7   0   3      260.57      303.75     57.74 o
   8   0   3       57.83       50.60     10.86 o
   9   0   3        0.17        5.20      6.97 o
  10   0   3        1.03        8.42      9.08 o
  11   0   3      148.99      157.02     22.47 o
  12   0   3       30.87       71.52     17.96 o
  13   0   3       16.55       43.79     13.52 o
  14   0   3        0.55        8.69      3.98 o
  15   0   3      118.44      110.65     19.60 o
  16   0   3       52.12       54.60      9.75 o
 -17   1   3       25.04       37.04     12.01 o
 -16   1   3      122.66      130.34     27.77 o
 -15   1   3      347.15      331.22     49.87 o
 -14   1   3      183.68      170.41     36.45 o
 -13   1   3       29.65       23.72      8.16 o
 -12   1   3     1331.03     1469.67     57.47 o
 -11   1   3      225.01      221.70     26.88 o
 -10   1   3      443.76      457.85     39.21 o
  -9   1   3      349.55      338.16     21.32 o
  -8   1   3      183.66      168.87     19.57 o
  -7   1   3     2716.97     2463.63     43.43 o
  -6   1   3     2616.62     2611.47     35.86 o
  -5   1   3       91.92       52.77     10.46 o
  -4   1   3      120.95      133.27     13.82 o
  -3   1   3     1322.09     1109.79     28.23 o
  -2   1   3     3168.77     2970.86     73.64 o
  -1   1   3     6779.11     6690.97     73.69 o
   0   1   3     6854.47     6680.55     64.37 o
   1   1   3      269.42      381.26     40.27 o
   2   1   3       33.83       26.86      2.99 o
   3   1   3     1115.65      938.36     18.40 o
   4   1   3      186.72      178.24     18.27 o
   5   1   3     1661.30     1612.93     25.06 o
   6   1   3     4111.93     4034.86    133.37 o
   7   1   3     1305.07     1170.10     47.19 o
   8   1   3      268.39      279.20     27.02 o
   9   1   3      187.18      198.86     18.14 o
  10   1   3      325.89      329.42     28.42 o
  11   1   3       43.11       41.49      7.64 o
  12   1   3      803.88      787.96     34.38 o
  13   1   3      292.11      320.68     29.37 o
  14   1   3      132.13      161.35     17.84 o
  15   1   3      158.91      159.63     18.70 o
  16   1   3       46.19       52.17      8.82 o
 -17   2   3        7.53        8.29      7.60 o
 -16   2   3       76.31       81.88     19.38 o
 -15   2   3      159.64      191.80     34.77 o
 -14   2   3       20.52       15.07      5.95 o
 -13   2   3      210.31      263.22     37.21 o
 -12   2   3      420.15      396.00     32.60 o
 -11   2   3      272.99      316.68     41.12 o
 -10   2   3      211.25      217.23     18.92 o
  -9   2   3      277.48      252.73     32.44 o
  -8   2   3      996.89      974.12     33.46 o
  -7   2   3      245.40      329.25     33.29 o
  -6   2   3     1968.82     1820.83     32.87 o
  -5   2   3     3503.55     3767.13     46.09 o
  -4   2   3     1101.03     1040.64     27.27 o
  -3   2   3      240.35      196.93     21.47 o
  -2   2   3    19076.50    19768.65    570.31 o
  -1   2   3    33580.69    32898.32   1644.00 o
   0   2   3     4214.86     4481.43     43.76 o
   1   2   3      735.24      654.83     12.95 o
   2   2   3      276.82      284.62      9.54 o
   3   2   3     2046.11     2007.11     72.42 o
   4   2   3     1304.76     1321.39     25.89 o
   5   2   3     1227.88     1355.17     22.74 o
   6   2   3      178.80      221.98     21.09 o
   7   2   3      117.51      148.28     16.08 o
   8   2   3      906.32      893.74     24.11 o
   9   2   3       72.78       57.78      9.64 o
  10   2   3     1598.08     1690.50     49.91 o
  11   2   3        4.30       18.05      4.32 o
  12   2   3       84.20       98.42     13.14 o
  13   2   3       27.10       20.14      4.99 o
  14   2   3       93.35      130.30     19.46 o
  15   2   3      324.48      344.99     33.88 o
 -17   3   3        1.69        4.31      3.95 o
 -16   3   3       37.89       52.44     18.72 o
 -15   3   3       53.86       70.17     20.86 o
 -14   3   3      514.26      559.50     67.90 o
 -13   3   3      562.23      500.81     42.70 o
 -12   3   3      149.67      159.69     27.27 o
 -11   3   3      453.28      520.49     41.91 o
 -10   3   3       86.03       86.33     19.11 o
  -9   3   3       95.55       70.99     14.05 o
  -8   3   3     1047.89     1051.63     33.75 o
  -7   3   3      243.23      192.36     16.05 o
  -6   3   3      703.86      756.27     24.81 o
  -5   3   3     1714.38     1665.02     29.15 o
  -4   3   3      141.92      115.80     10.02 o
  -3   3   3      532.45      549.09     11.24 o
  -2   3   3     6682.65     7229.42     58.33 o
  -1   3   3     2144.77     2273.30     29.97 o
   0   3   3     2004.75     1735.92     23.71 o
   1   3   3     1760.73     1585.21     32.88 o
   2   3   3       10.67        4.17      1.35 o
   3   3   3     1140.57     1121.30     18.23 o
   4   3   3      266.18      224.05     12.16 o
   5   3   3      242.88      206.48     23.24 o
   6   3   3      891.93      883.65     18.95 o
   7   3   3     1358.32     1278.72     24.65 o
   8   3   3       17.43       14.25      8.65 o
   9   3   3      593.50      581.26     47.54 o
  10   3   3     1389.04     1412.57     62.29 o
  11   3   3       13.51       32.32     10.10 o
  12   3   3      195.71      187.68     20.88 o
  13   3   3      272.16      271.25     31.26 o
  14   3   3      110.41      120.75     19.62 o
  15   3   3       63.67       82.09     15.73 o
 -16   4   3       34.91       35.49      9.03 o
 -15   4   3        5.96        6.94      4.70 o
 -14   4   3        0.82       -0.56      4.47 o
 -13   4   3      163.20      136.82     22.47 o
 -12   4   3      266.70      273.48     42.27 o
 -11   4   3      338.87      307.34     26.35 o
 -10   4   3       57.91       57.87     12.14 o
  -9   4   3      407.90      344.61     25.10 o
  -8   4   3      170.01      164.72     13.88 o
  -7   4   3      377.54      417.25     23.42 o
  -6   4   3      165.07      186.11     13.19 o
  -5   4   3      455.55      328.53     29.56 o
  -4   4   3      285.79      278.56     18.80 o
  -3   4   3     2060.56     1760.30     16.23 o
  -2   4   3     1185.52      932.22     17.01 o
  -1   4   3       55.28       61.17      7.61 o
   0   4   3      327.37      410.13      9.41 o
   1   4   3      728.97      778.07     16.05 o
   2   4   3     1426.70     1437.70     20.02 o
   3   4   3      803.34      888.23     16.08 o
   4   4   3      814.63      836.38     16.35 o
   5   4   3       19.54       23.15      6.37 o
   6   4   3       76.18       94.83     12.22 o
   7   4   3       79.86       83.58     14.18 o
   8   4   3      221.15      205.35     21.81 o
   9   4   3     1180.92     1070.16     33.51 o
  10   4   3      353.77      298.79     49.61 o
  11   4   3      322.55      307.72     49.08 o
  12   4   3      105.54       87.87     15.40 o
  13   4   3       14.00       10.97      4.52 o
  14   4   3       19.98       20.19      6.12 o
  15   4   3       52.30       45.06     11.60 o
 -15   5   3       21.14       14.58      5.36 o
 -14   5   3       52.90       55.48     10.24 o
 -13   5   3      221.71      204.30     32.64 o
 -12   5   3      185.94      191.43     21.97 o
 -11   5   3       90.96       73.25     16.55 o
 -10   5   3      165.18      148.07     16.94 o
  -9   5   3      124.29      135.42     14.73 o
  -8   5   3      447.14      381.50     46.67 o
  -7   5   3      728.83      659.91     15.02 o
  -6   5   3       76.21       59.29     11.51 o
  -5   5   3       17.27       16.42      1.98 o
  -3   5   3        2.98        3.32      3.75 o
  -2   5   3       62.08       67.48      9.00 o
  -1   5   3       31.39       19.14      2.53 o
   0   5   3      222.33      350.98     25.94 o
   1   5   3      198.33      173.90     13.32 o
   2   5   3      284.96      277.60     16.59 o
   3   5   3      377.49      399.55     16.51 o
   4   5   3      353.44      333.62     16.93 o
   5   5   3     1590.11     1632.93     17.81 o
   6   5   3      334.06      295.65     29.23 o
   7   5   3      120.02       86.67     18.29 o
   8   5   3       94.73       84.31     14.43 o
   9   5   3      107.58       91.15     12.21 o
  10   5   3      161.64      164.25     28.84 o
  11   5   3       39.35       42.11      8.11 o
  12   5   3       25.54       10.52      9.94 o
  13   5   3       22.86       30.19      7.98 o
  14   5   3       31.49       24.78      6.23 o
 -15   6   3       81.64      105.97     16.15 o
 -14   6   3       21.26       19.16     10.08 o
 -13   6   3      173.11      141.36     31.40 o
 -12   6   3      174.09      178.64     47.93 o
 -11   6   3      158.99      132.79     28.03 o
 -10   6   3       27.87       18.76      3.41 o
  -9   6   3      543.11      447.11     31.32 o
  -8   6   3      215.20      165.75     25.15 o
  -7   6   3      309.64      387.51     38.52 o
  -6   6   3       41.74       75.45     12.30 o
  -5   6   3      329.21      373.43     24.91 o
  -4   6   3      987.00     1172.47     57.88 o
  -3   6   3      449.30      524.93     34.47 o
  -2   6   3      210.52      249.24     24.54 o
  -1   6   3       25.62       28.33     11.42 o
   0   6   3       26.94       40.13      7.89 o
   1   6   3      552.67      519.42     27.94 o
   2   6   3      523.54      475.80     20.43 o
   3   6   3     1264.20     1254.40     22.26 o
   4   6   3      410.73      405.75     20.60 o
   5   6   3      417.56      416.62     28.79 o
   6   6   3       87.08       70.91     17.54 o
   7   6   3      196.25      174.86     26.84 o
   8   6   3      189.42      155.38     38.51 o
   9   6   3      601.90      621.38     70.91 o
  10   6   3      178.63      161.65     34.33 o
  11   6   3       45.45       50.92     21.58 o
  12   6   3      118.52      112.56     22.32 o
  13   6   3        9.16        6.23      5.19 o
 -13   7   3       17.29       28.13     14.05 o
 -12   7   3      139.46      147.68     21.78 o
 -11   7   3       11.65       17.57      9.08 o
 -10   7   3      150.99      154.00     27.47 o
  -9   7   3       41.65       60.34     15.69 o
  -8   7   3       86.37      100.73     18.72 o
  -7   7   3      120.11       90.40     19.74 o
  -6   7   3       26.25       39.39     13.49 o
  -5   7   3      119.10      114.49     15.81 o
  -4   7   3      234.98      201.09     18.82 o
  -3   7   3       59.87       78.18     12.09 o
  -2   7   3       63.93       63.36     11.30 o
  -1   7   3       13.04        8.09      7.41 o
   0   7   3      180.31      198.39     26.56 o
   1   7   3      139.73      149.18     17.07 o
   2   7   3       13.29       16.07      3.84 o
   3   7   3       99.73       99.24     10.24 o
   4   7   3       59.51       76.35     12.67 o
   5   7   3      692.28      767.14     39.32 o
   6   7   3        3.41        0.40      2.40 o
   7   7   3       28.55       24.71      5.47 o
   8   7   3       32.74       25.44      8.88 o
   9   7   3       71.42       78.73     13.31 o
  10   7   3       11.16        6.47      6.43 o
  11   7   3       15.97       30.83      9.85 o
  12   7   3       11.04       17.66      6.34 o
 -12   8   3       38.79       37.21     13.23 o
 -11   8   3      295.71      289.37     41.81 o
 -10   8   3       98.92      118.53     23.29 o
  -9   8   3      198.85      208.41     29.64 o
  -8   8   3        2.01       19.18      8.59 o
  -7   8   3       27.76       61.00     10.76 o
  -6   8   3      743.36      818.82     39.61 o
  -5   8   3      895.22      942.25     53.82 o
  -4   8   3      137.94      175.18     22.39 o
  -3   8   3      161.38      183.77     19.20 o
  -2   8   3      268.43      263.48     32.06 o
  -1   8   3       30.08       38.23      8.13 o
   0   8   3       13.42       11.32      8.39 o
   1   8   3      432.29      604.02     52.78 o
   2   8   3       19.99       40.47      6.62 o
   3   8   3      389.64      419.62     34.64 o
   4   8   3       71.64       90.88     10.64 o
   5   8   3      298.31      329.62     24.82 o
   6   8   3      130.27      135.23     14.86 o
   7   8   3      128.44      121.63     19.08 o
   8   8   3      156.00      154.83     20.07 o
   9   8   3      116.04      125.70     29.71 o
  10   8   3      101.98       97.31     15.98 o
 -10   9   3       65.97       76.00     18.06 o
  -9   9   3       60.28       58.33     15.30 o
  -8   9   3        8.70       26.38     10.13 o
  -7   9   3      120.40      139.02     21.38 o
  -6   9   3       21.95       28.37      7.58 o
  -5   9   3      118.65      132.23     15.43 o
  -4   9   3       35.68       32.99      7.47 o
  -3   9   3        3.30       13.21      3.65 o
  -2   9   3       77.07       65.14     11.87 o
  -1   9   3        0.64        7.90      4.13 o
   0   9   3      289.46      370.80     41.18 o
   1   9   3      148.57      171.55     20.33 o
   2   9   3       71.99       61.44     11.42 o
   3   9   3       38.37       35.36     10.09 o
   4   9   3       57.70       39.79      7.46 o
   5   9   3      454.36      519.35     33.35 o
   6   9   3       39.37       19.95      9.01 o
   7   9   3      143.15      175.59     21.49 o
   8   9   3       34.69       19.91      5.92 o
  -7  10   3       30.98       30.59      6.88 o
  -6  10   3       96.21       94.87     13.12 o
  -5  10   3       20.33       19.28      4.18 o
  -4  10   3      183.92      213.33     26.36 o
  -3  10   3      157.68      226.45     27.68 o
  -2  10   3       45.63       53.70     10.12 o
  -1  10   3      111.02      111.18     18.36 o
   0  10   3       81.79      110.73     16.91 o
   1  10   3      223.00      253.68     24.05 o
   2  10   3      187.32      234.02     21.53 o
   3  10   3        4.66        7.05      2.57 o
   4  10   3       43.13       28.24      6.01 o
   5  10   3       14.54       20.48      4.43 o
   6  10   3       90.49       76.36     16.48 o
  -7 -10   4       10.24        4.61      2.43 o
  -6 -10   4      235.96      199.82     32.44 o
   5 -10   4       49.34       48.23     14.80 o
 -10  -9   4      115.53      122.09     30.04 o
  -9  -9   4       24.66       18.06      6.58 o
  -8  -9   4       12.31       22.27      8.85 o
  -7  -9   4      216.57      203.51     37.54 o
  -6  -9   4      221.07      211.01     34.02 o
  -5  -9   4      243.37      215.19     27.01 o
  -4  -9   4      579.17      599.47     41.06 o
  -3  -9   4       13.77        9.28      4.31 o
   1  -9   4      514.69      536.70     26.91 o
   2  -9   4      413.46      532.99     38.23 o
   3  -9   4       92.40       94.71     28.03 o
   4  -9   4      377.38      432.51     44.94 o
   5  -9   4        5.79        7.11      5.13 o
   6  -9   4       80.17       72.57     16.94 o
   7  -9   4       10.36       12.24      5.53 o
   8  -9   4      215.07      204.83     40.27 o
 -12  -8   4      109.70      116.86     23.82 o
 -11  -8   4      123.99      101.66     24.94 o
 -10  -8   4       13.75        7.07      2.99 o
  -9  -8   4       22.22       14.21      7.70 o
  -8  -8   4      103.14      112.41     24.61 o
  -7  -8   4      167.62      138.86     25.13 o
  -6  -8   4       94.92      114.16     28.10 o
  -5  -8   4       13.84       13.95      4.74 o
  -4  -8   4       15.90        9.01      3.39 o
  -3  -8   4       14.41        2.83      2.40 o
  -2  -8   4      149.15      113.24     21.94 o
  -1  -8   4        2.81        3.45      1.38 o
   0  -8   4       22.83        6.22      2.40 o
   1  -8   4       53.15       33.72     10.69 o
   2  -8   4      149.76      117.78     25.36 o
   3  -8   4      322.16      308.13     29.15 o
   4  -8   4      414.20      425.74     31.06 o
   5  -8   4      259.96      245.36     34.81 o
   6  -8   4      140.46      134.29     25.46 o
   7  -8   4       48.52       49.31     12.90 o
   8  -8   4       27.77       27.21     11.84 o
   9  -8   4       21.61       25.50     12.01 o
  10  -8   4        0.93        7.34      4.54 o
 -14  -7   4       30.28       45.40     16.09 o
 -13  -7   4      115.87      106.33     25.20 o
 -12  -7   4      127.06      117.61     30.13 o
 -11  -7   4      184.91      221.70     26.42 o
 -10  -7   4      127.84      163.14     30.83 o
  -9  -7   4      288.95      319.34     53.00 o
  -8  -7   4       57.48       52.83     11.51 o
  -7  -7   4       60.44       87.38     16.05 o
  -6  -7   4      998.51     1110.65     73.26 o
  -5  -7   4       72.91       50.33     10.72 o
  -4  -7   4      343.17      388.76     28.85 o
  -3  -7   4      383.98      411.33     25.92 o
  -2  -7   4       22.16       19.67      5.07 o
  -1  -7   4      219.07      154.75     19.86 o
   0  -7   4      197.88      136.02     19.88 o
   1  -7   4       55.69       54.02     12.01 o
   2  -7   4      666.29      728.83     45.27 o
   3  -7   4      614.07      648.82     45.83 o
   4  -7   4      493.64      536.24     62.57 o
   5  -7   4      469.72      506.34     57.77 o
   6  -7   4       43.68       47.60      9.90 o
   7  -7   4      103.92      125.61     21.84 o
   8  -7   4      164.71      184.99     36.25 o
   9  -7   4      194.97      248.81     36.62 o
  10  -7   4      152.84      197.39     28.42 o
  11  -7   4       81.51      104.12     21.65 o
 -15  -6   4       22.20       25.23     11.12 o
 -14  -6   4       55.62       60.40     19.15 o
 -13  -6   4        2.47        6.71      4.08 o
 -12  -6   4       85.09      113.99     19.15 o
 -11  -6   4        4.84        6.15      9.15 o
 -10  -6   4       55.05       70.57     15.63 o
  -9  -6   4       51.64       76.95     18.49 o
  -8  -6   4       76.83       71.62     12.70 o
  -7  -6   4      216.11      184.36     19.64 o
  -6  -6   4      147.00      135.08     29.64 o
  -5  -6   4      606.60      665.63     22.27 o
  -4  -6   4       16.48       12.47      4.11 o
  -3  -6   4       18.69       12.93      5.36 o
  -2  -6   4      128.07      101.26     11.60 o
  -1  -6   4      102.50      111.45     10.99 o
   0  -6   4       33.26       21.13      4.33 o
   1  -6   4        6.71        6.19      2.61 o
   2  -6   4       65.42       38.95      7.79 o
   3  -6   4      289.23      251.69     30.69 o
   4  -6   4      110.40       66.63     14.38 o
   5  -6   4       11.13       10.99      6.12 o
   6  -6   4      116.16      126.10     22.24 o
   7  -6   4      201.47      229.24     32.64 o
   8  -6   4        4.87       -7.34      5.92 o
   9  -6   4        0.36       24.18      8.88 o
  10  -6   4        9.73       -1.88      6.38 o
  11  -6   4       17.81       22.17      7.20 o
  12  -6   4       10.03        7.30      3.88 o
  13  -6   4       87.33       84.09     25.96 o
 -16  -5   4       25.77       11.12      7.50 o
 -15  -5   4       58.05       72.80     17.04 o
 -14  -5   4       71.04       64.09     17.73 o
 -13  -5   4      100.72       87.94     19.02 o
 -12  -5   4      223.49      273.06     24.81 o
 -11  -5   4      490.52      529.14     70.99 o
 -10  -5   4      633.61      778.01     50.93 o
  -9  -5   4       27.63       17.96      6.45 o
  -8  -5   4      167.12      201.44     29.61 o
  -7  -5   4      265.69      334.21     28.26 o
  -6  -5   4      727.23      778.77     20.40 o
  -5  -5   4      403.60      431.96     44.64 o
  -4  -5   4      709.77      688.46     21.15 o
  -3  -5   4      412.63      389.02     25.63 o
  -2  -5   4       15.92       14.41      3.36 o
  -1  -5   4      177.27      166.23     13.37 o
   0  -5   4      560.35      659.92     17.18 o
   1  -5   4      278.13      241.19     14.83 o
   2  -5   4      794.11      760.65     12.75 o
   3  -5   4      787.81      753.47     18.35 o
   4  -5   4      201.84      150.16     29.21 o
   5  -5   4      484.23      555.72     37.77 o
   6  -5   4      475.60      567.20     45.43 o
   7  -5   4      511.25      594.34     62.21 o
   8  -5   4      428.14      444.23     45.60 o
   9  -5   4      427.35      466.04     57.47 o
  10  -5   4       92.53      109.39     18.65 o
  11  -5   4      563.69      592.07     67.64 o
  12  -5   4       62.42       50.53     12.90 o
  13  -5   4       89.78       69.58     18.19 o
 -16  -4   4       65.47      111.62     24.41 o
 -15  -4   4       62.31       47.31     13.19 o
 -14  -4   4       75.76       91.36     21.32 o
 -13  -4   4       31.87       23.03      7.30 o
 -12  -4   4      185.75      218.71     35.40 o
 -11  -4   4       35.77       37.21      8.22 o
 -10  -4   4      919.17      927.64     40.04 o
  -9  -4   4      362.63      386.88     33.16 o
  -8  -4   4       84.87       93.60     23.23 o
  -7  -4   4      472.95      520.16     27.11 o
  -6  -4   4      264.82      279.34     22.50 o
  -5  -4   4      227.96      241.01     22.37 o
  -4  -4   4       71.15       97.51     13.65 o
  -3  -4   4     1670.80     1704.99     33.56 o
  -2  -4   4     1460.03     1577.87     29.58 o
  -1  -4   4      180.74      189.37     15.24 o
   0  -4   4      455.76      500.66     12.95 o
   1  -4   4      807.69      809.09     15.60 o
   2  -4   4      388.78      381.36     23.82 o
   3  -4   4      487.79      487.62     48.05 o
   4  -4   4      120.62      119.55     17.07 o
   5  -4   4      308.83      291.02     21.15 o
   6  -4   4      517.85      493.34     34.81 o
   7  -4   4      955.13      984.19     36.29 o
   8  -4   4      553.70      551.44     37.70 o
   9  -4   4      209.24      229.86     30.20 o
  10  -4   4      188.29      223.51     46.02 o
  11  -4   4       15.70       17.90      8.49 o
  12  -4   4      345.58      372.97     35.04 o
  13  -4   4      122.07      128.01     28.19 o
  14  -4   4       27.12       23.62     16.02 o
 -17  -3   4       57.68       90.34     23.00 o
 -16  -3   4       64.10       67.41     16.98 o
 -15  -3   4       61.33       73.73     18.88 o
 -14  -3   4      109.89      142.25     25.04 o
 -13  -3   4      449.20      554.90     68.26 o
 -12  -3   4      206.41      203.15     39.12 o
 -11  -3   4      224.02      245.75     45.14 o
 -10  -3   4       88.50      100.70     19.74 o
  -9  -3   4     1138.60     1309.78     53.43 o
  -8  -3   4       95.55       72.57     11.51 o
  -7  -3   4      212.52      183.47     25.04 o
  -6  -3   4      153.15      191.07     24.64 o
  -5  -3   4      131.48      187.82     24.28 o
  -4  -3   4     2262.70     2210.87     38.62 o
  -3  -3   4     1672.55     1626.56     41.91 o
  -2  -3   4      443.39      484.81     17.21 o
  -1  -3   4       88.62       72.07      6.09 o
   0  -3   4     2126.97     2321.14     18.59 o
   1  -3   4     2176.91     2098.00     32.17 o
   2  -3   4      184.31      158.08     17.24 o
   3  -3   4     1531.92     1554.81     32.87 o
   4  -3   4       23.85        6.22      3.68 o
   5  -3   4      368.21      341.49     23.32 o
   6  -3   4      211.87      259.47     35.40 o
   7  -3   4      132.69      155.58     21.35 o
   8  -3   4      669.82      694.29     57.44 o
   9  -3   4     1551.74     1507.37     54.91 o
  10  -3   4       42.77       69.38     16.05 o
  11  -3   4       14.24       13.39      6.18 o
  12  -3   4      107.69      100.97     19.05 o
  13  -3   4       17.16       41.95     13.16 o
  14  -3   4       30.31       28.26     12.73 o
  15  -3   4       20.33       23.79      6.93 o
 -17  -2   4        8.36       24.15     10.56 o
 -16  -2   4      103.15      124.26     23.62 o
 -15  -2   4      269.66      336.45     35.96 o
 -14  -2   4       66.60       81.92     15.56 o
 -13  -2   4      287.77      316.09     49.61 o
 -12  -2   4      414.89      449.29     41.85 o
 -11  -2   4       95.68       94.35     20.27 o
 -10  -2   4       59.57       82.51     16.81 o
  -9  -2   4     1028.92     1032.09     61.85 o
  -8  -2   4      941.05      815.45     25.92 o
  -7  -2   4      399.70      382.31     39.58 o
  -6  -2   4      667.91      603.22     30.46 o
  -5  -2   4      150.21      169.10     26.68 o
  -4  -2   4     1362.09     1243.69     36.75 o
  -3  -2   4     1516.83     1740.13     43.49 o
  -2  -2   4     1201.90     1111.97     28.52 o
  -1  -2   4     5321.73     5649.82    101.94 o
   0  -2   4      182.38      117.68     26.43 o
   1  -2   4     1665.70     1471.84     36.62 o
   2  -2   4      673.00      691.20     13.61 o
   3  -2   4      842.01      882.86     43.16 o
   4  -2   4     1965.39     1908.34     35.50 o
   5  -2   4      344.85      353.92     18.98 o
   6  -2   4      163.80      145.84     21.32 o
   7  -2   4     1063.06      924.65     64.56 o
   8  -2   4      640.41      500.47     18.67 o
   9  -2   4       56.05       47.00     25.86 o
  10  -2   4        1.86       17.47      8.36 o
  11  -2   4      298.48      312.34     41.25 o
  12  -2   4       97.53      114.98     22.57 o
  13  -2   4      198.83      216.08     36.29 o
  14  -2   4      157.44      178.41     31.91 o
  15  -2   4       32.42       30.78     14.26 o
 -17  -1   4      253.85      211.57     39.48 o
 -16  -1   4       32.62       61.98     18.00 o
 -15  -1   4      103.11      116.20     19.18 o
 -14  -1   4       16.86       44.61     15.33 o
 -13  -1   4        2.99       10.79      7.04 o
 -12  -1   4      537.97      604.34    147.32 o
 -11  -1   4      299.14      367.34     39.35 o
 -10  -1   4       11.71       14.97      5.23 o
  -9  -1   4       19.54       24.64      6.97 o
  -8  -1   4      543.80      579.01     41.19 o
  -7  -1   4     3262.09     3508.74     59.97 o
  -6  -1   4      543.08      567.66     29.35 o
  -5  -1   4     1901.84     2051.21    106.92 o
  -4  -1   4      364.33      421.92     25.83 o
  -3  -1   4     2325.62     2123.45     21.86 o
  -2  -1   4     1991.62     1822.83     35.40 o
  -1  -1   4     1229.86     1279.32     33.66 o
   0  -1   4     2496.96     2364.91     25.26 o
   1  -1   4     6445.65     6199.50     66.26 o
   2  -1   4       96.17       86.46     10.15 o
   3  -1   4     1433.06     1325.72     44.18 o
   4  -1   4      269.79      253.65     18.18 o
   5  -1   4     1110.31     1089.89     36.12 o
   6  -1   4      897.38     1007.38     34.31 o
   7  -1   4      103.49      122.81     17.67 o
   8  -1   4       52.50       61.09     12.80 o
   9  -1   4       11.04       16.22      7.07 o
  10  -1   4      203.09      252.00     39.48 o
  11  -1   4       52.11       63.20     12.24 o
  12  -1   4      303.01      318.72     51.91 o
  13  -1   4      141.20      153.23     19.35 o
  14  -1   4        1.70       -2.31      4.69 o
  15  -1   4       92.52      115.36     20.14 o
 -17   0   4      103.67       68.63     16.45 o
 -16   0   4      257.41      253.51     36.91 o
 -15   0   4       84.70       87.44     18.13 o
 -14   0   4       92.44      108.40     23.52 o
 -13   0   4      116.69      135.25     23.79 o
 -12   0   4        6.14       13.59      5.17 o
 -11   0   4     1615.61     1607.15     36.62 o
 -10   0   4      108.41       85.60     19.51 o
  -9   0   4       10.72       16.02      4.97 o
  -8   0   4      267.75      231.57     25.40 o
  -7   0   4     1897.51     1991.47     39.77 o
  -6   0   4       19.00        8.16      3.52 o
  -5   0   4     1342.90     1128.35     35.00 o
  -4   0   4      276.04      362.84     22.54 o
  -3   0   4      450.20      449.16     27.86 o
  -2   0   4    10033.64     9191.40    155.38 o
  -1   0   4     8443.03     8749.75     95.87 o
   1   0   4       37.28       46.77      4.47 o
   2   0   4     2084.03     1800.51     24.87 o
   3   0   4     2907.11     2555.55     18.82 o
   4   0   4      151.39      167.87      9.22 o
   5   0   4     7889.79     8156.27    285.32 o
   6   0   4      292.41      287.10     21.19 o
   7   0   4       35.49       35.85      4.25 o
   8   0   4      904.39      739.14     23.57 o
   9   0   4       95.69      111.53     16.57 o
  10   0   4       94.80      113.55     12.63 o
  11   0   4      232.33      220.09     22.83 o
  12   0   4      233.99      202.54     28.90 o
  13   0   4      596.56      549.16     33.26 o
  14   0   4      326.33      299.94     27.57 o
  15   0   4      323.21      289.29     28.47 o
 -17   1   4      253.86      250.26     34.15 o
 -16   1   4       31.33       23.52      9.11 o
 -15   1   4       99.77      114.03     18.55 o
 -14   1   4       16.02       34.74     10.00 o
 -13   1   4        3.42       12.37      6.15 o
 -12   1   4      536.47      571.91     46.55 o
 -11   1   4      302.30      343.79     37.73 o
 -10   1   4       12.79       18.03      5.72 o
  -9   1   4       19.78       12.53      4.57 o
  -8   1   4      548.85      492.72     30.69 o
  -7   1   4     3276.07     3705.02     61.55 o
  -6   1   4      547.81      497.92     19.48 o
  -5   1   4     1906.67     2031.71    104.16 o
  -4   1   4      364.77      379.65     23.75 o
  -3   1   4     2325.95     2109.58     27.93 o
  -2   1   4     2004.82     1833.72     44.87 o
  -1   1   4     1236.20     1268.24     29.18 o
   0   1   4     2485.38     2385.01     34.86 o
   1   1   4     6422.51     6232.53     41.52 o
   2   1   4       97.45       89.26      7.21 o
   3   1   4     1419.96     1296.55     26.23 o
   4   1   4      272.92      260.30      9.54 o
   5   1   4     1107.10     1154.13     28.54 o
   6   1   4      897.52      930.33     26.00 o
   7   1   4      103.81      125.12     13.48 o
   8   1   4       52.42       58.77      9.12 o
   9   1   4        9.86       15.21      4.36 o
  10   1   4      199.34      232.93     25.30 o
  11   1   4       50.87       72.96     10.38 o
  12   1   4      301.06      346.07     33.43 o
  13   1   4      140.32      147.48     17.75 o
  14   1   4        1.48       14.61      5.36 o
  15   1   4       93.82      120.51     21.91 o
 -17   2   4        9.19        7.83      6.09 o
 -16   2   4      102.55      121.72     26.94 o
 -15   2   4      269.09      270.89     45.43 o
 -14   2   4       62.30       80.34     15.66 o
 -13   2   4      295.45      269.60     38.20 o
 -12   2   4      405.23      464.99     57.97 o
 -11   2   4       96.95       99.78     19.48 o
 -10   2   4       55.41       64.15     14.28 o
  -9   2   4     1013.85      880.95     31.58 o
  -8   2   4      961.04      857.99     27.27 o
  -7   2   4      376.90      346.22     27.54 o
  -6   2   4      670.19      617.37     20.17 o
  -5   2   4      153.72      177.68     25.50 o
  -4   2   4     1355.45     1210.66     33.69 o
  -3   2   4     1514.69     1709.34     29.16 o
  -2   2   4     1178.77     1103.18     27.31 o
   0   2   4      174.63      131.68      9.70 o
   1   2   4     1654.76     1554.99     24.65 o
   2   2   4      681.51      719.50     10.27 o
   3   2   4      833.00      873.66     19.29 o
   4   2   4     1977.51     1909.89     22.84 o
   5   2   4      337.68      324.02     18.65 o
   6   2   4      159.21      150.70     22.30 o
   7   2   4     1048.31     1006.34     23.20 o
   8   2   4      643.65      550.70     25.75 o
   9   2   4       55.29       60.87     12.99 o
  10   2   4        1.55       10.34      7.24 o
  11   2   4      291.86      313.56     30.19 o
  12   2   4       97.93      124.28     15.59 o
  13   2   4      205.04      229.32     24.37 o
  14   2   4      157.98      192.78     23.05 o
  15   2   4       31.86       42.00      9.42 o
 -17   3   4       56.45       66.59     16.98 o
 -16   3   4       63.66       88.00     17.44 o
 -15   3   4       63.26       60.37     16.98 o
 -14   3   4      110.13      122.97     23.13 o
 -13   3   4      444.07      485.05     36.78 o
 -12   3   4      215.33      181.50     29.12 o
 -11   3   4      216.56      223.87     33.49 o
 -10   3   4       95.45       96.52     19.11 o
  -9   3   4     1127.82     1143.05     27.57 o
  -8   3   4       94.95       68.00     11.81 o
  -7   3   4      210.30      174.99     13.62 o
  -6   3   4      157.78      198.28     17.27 o
  -5   3   4      131.13      138.44     15.13 o
  -4   3   4     2272.17     2183.74     25.67 o
  -3   3   4     1675.19     1625.95     29.99 o
  -2   3   4      445.12      483.72     28.18 o
  -1   3   4       90.20       53.68      6.61 o
   0   3   4     2134.13     2315.01     54.76 o
   1   3   4     2154.44     2118.67     20.54 o
   2   3   4      191.04      135.78      7.27 o
   3   3   4     1540.45     1575.87     36.38 o
   4   3   4       24.58       10.01      3.64 o
   5   3   4      365.27      325.72     17.31 o
   6   3   4      212.13      235.76     22.23 o
   7   3   4      131.03      137.45     17.93 o
   8   3   4      686.21      650.10     18.23 o
   9   3   4     1535.36     1453.90     48.53 o
  10   3   4       38.65       54.15      8.02 o
  11   3   4       12.82       26.13      6.14 o
  12   3   4      108.06       89.86     12.39 o
  13   3   4       17.12       12.35      3.35 o
  14   3   4       31.71       41.93      8.41 o
  15   3   4       20.38       28.95      9.90 o
 -16   4   4       64.76       82.38     18.92 o
 -15   4   4       63.08       53.82     13.95 o
 -14   4   4       75.89       52.64     12.67 o
 -13   4   4       32.63       29.74     10.07 o
 -12   4   4      186.04      173.31     30.00 o
 -11   4   4       35.51       22.31      6.78 o
 -10   4   4      911.89      963.03     54.38 o
  -9   4   4      370.49      347.51     19.05 o
  -8   4   4       89.99       77.11     16.78 o
  -7   4   4      468.82      474.59     28.36 o
  -6   4   4      254.92      249.21     15.43 o
  -5   4   4      233.24      234.96     23.52 o
  -4   4   4       70.11       76.74     12.59 o
  -3   4   4     1680.51     1605.14     14.75 o
  -2   4   4     1454.43     1544.27     43.51 o
  -1   4   4      177.56      162.81     27.11 o
   0   4   4      442.77      501.42     16.18 o
   1   4   4      816.79      832.86     21.02 o
   2   4   4      392.09      381.22     17.03 o
   3   4   4      492.47      508.36     17.48 o
   4   4   4      114.79       84.62      9.85 o
   5   4   4      299.51      277.47     15.18 o
   6   4   4      514.05      417.11     27.41 o
   7   4   4      960.53      963.96     23.54 o
   8   4   4      562.12      589.13     37.81 o
   9   4   4      208.65      185.22     23.04 o
  10   4   4      185.68      206.54     33.24 o
  11   4   4       16.48       10.11      4.44 o
  12   4   4      342.20      319.11     29.52 o
  13   4   4      122.70      109.01     18.90 o
  14   4   4       25.26       17.63      5.66 o
 -16   5   4       27.39       24.49     19.54 o
 -15   5   4       57.53       83.89     12.90 o
 -14   5   4       71.93       72.09     13.93 o
 -13   5   4      102.65       98.57     31.73 o
 -12   5   4      212.72      208.40     24.66 o
 -11   5   4      486.89      433.19     27.79 o
 -10   5   4      644.78      666.91     24.92 o
  -9   5   4       24.21       15.66      5.94 o
  -8   5   4      164.98      154.02     20.68 o
  -7   5   4      268.61      287.62     32.17 o
  -6   5   4      731.62      721.03     24.18 o
  -5   5   4      399.41      390.57     14.95 o
  -4   5   4      731.88      731.27     22.90 o
  -3   5   4      414.16      365.02     18.78 o
  -2   5   4       13.30        4.15      4.11 o
  -1   5   4      178.31      180.58     26.94 o
   0   5   4      549.21      641.68     19.12 o
   1   5   4      267.28      285.64     16.19 o
   2   5   4      790.09      799.01     18.25 o
   3   5   4      786.58      810.42     18.39 o
   4   5   4      200.14      153.53     14.52 o
   5   5   4      478.98      457.68     27.96 o
   6   5   4      474.94      460.35     31.51 o
   7   5   4      507.95      490.24     19.98 o
   8   5   4      430.69      461.52     24.10 o
   9   5   4      429.07      405.36     64.02 o
  10   5   4       95.96      117.36     14.73 o
  11   5   4      556.59      559.79     71.87 o
  12   5   4       61.01       62.40     12.90 o
  13   5   4       90.53       85.49     28.41 o
 -15   6   4       22.60       18.72     11.65 o
 -14   6   4       55.07       58.24     22.34 o
 -13   6   4        2.74        3.13      5.00 o
 -12   6   4       85.11       95.50     31.78 o
 -11   6   4        4.34        0.74      2.29 o
 -10   6   4       55.24       35.89      7.60 o
  -9   6   4       50.19       58.34     17.77 o
  -8   6   4       77.97       46.74      8.04 o
  -7   6   4      214.69      148.76     10.76 o
  -6   6   4      148.87      153.25     20.37 o
  -5   6   4      602.38      654.59     57.33 o
  -4   6   4       16.50        7.51      5.63 o
  -3   6   4       18.89        2.68      3.96 o
  -2   6   4      126.36      131.99     12.77 o
  -1   6   4      103.82      128.72     30.12 o
   0   6   4       32.27       36.27      7.35 o
   1   6   4        6.77        8.68      6.30 o
   2   6   4       65.91       66.16      8.96 o
   3   6   4      288.12      323.46     30.16 o
   4   6   4      109.59      130.63     17.83 o
   5   6   4       11.39        9.01      1.88 o
   6   6   4      116.72       93.84     15.68 o
   7   6   4      200.19      182.79     30.43 o
   8   6   4        4.68        5.37      3.12 o
   9   6   4        0.38        6.20      3.00 o
  10   6   4        9.68        6.58      2.47 o
  11   6   4       18.17       19.08      4.96 o
  12   6   4       10.27        9.90      3.32 o
  13   6   4       86.58       92.96     15.72 o
 -14   7   4       29.51       32.60     13.92 o
 -13   7   4      112.43      139.98     26.42 o
 -12   7   4      130.81      127.74     28.69 o
 -11   7   4      186.09      179.30     29.48 o
 -10   7   4      127.69      128.50     25.00 o
  -9   7   4      283.52      308.03     37.54 o
  -8   7   4       56.45       48.10     10.66 o
  -7   7   4       59.82       90.80     15.66 o
  -6   7   4     1009.85     1072.56     81.74 o
  -5   7   4       82.72       73.84      9.29 o
  -4   7   4      335.49      367.37     29.43 o
  -3   7   4      375.36      406.27     26.65 o
  -2   7   4       22.86       24.36      5.56 o
  -1   7   4      219.70      215.54     19.33 o
   0   7   4      197.75      223.87     26.58 o
   1   7   4       52.94       46.11      7.00 o
   2   7   4      661.53      735.56     28.97 o
   3   7   4      597.05      657.20     23.15 o
   4   7   4      502.22      544.54     27.89 o
   5   7   4      477.35      523.86     40.36 o
   6   7   4       43.57       49.50     17.29 o
   7   7   4      109.26      116.18     14.62 o
   8   7   4      161.80      161.56     21.55 o
   9   7   4      193.53      219.14     22.66 o
  10   7   4      156.87      189.91     18.63 o
  11   7   4       80.99       93.76     15.59 o
 -12   8   4      111.95      119.06     26.48 o
 -11   8   4      121.78       98.20     19.87 o
 -10   8   4       14.62        7.96      4.15 o
  -9   8   4       21.59       20.50      7.34 o
  -8   8   4      100.83      102.45     19.57 o
  -7   8   4      171.97      152.96     20.16 o
  -6   8   4       92.27      110.74     17.03 o
  -5   8   4       13.53        7.67      3.92 o
  -4   8   4       15.48       22.99      5.19 o
  -3   8   4       13.77       15.14      5.15 o
  -2   8   4      146.37      141.30     12.13 o
  -1   8   4        2.49        6.23      5.82 o
   0   8   4       21.49       10.50      5.15 o
   1   8   4       51.53       38.93      7.89 o
   2   8   4      149.42      147.37     16.81 o
   3   8   4      322.41      310.31     25.10 o
   4   8   4      410.78      447.26     24.77 o
   5   8   4      264.35      285.39     26.22 o
   6   8   4      136.66      116.11     20.77 o
   7   8   4       49.84       49.67     10.65 o
   8   8   4       27.31       18.88     13.29 o
   9   8   4       22.02       17.18      6.47 o
  10   8   4        0.98        9.23      4.93 o
 -10   9   4      113.08      131.79     20.92 o
  -9   9   4       23.93        5.82      4.87 o
  -8   9   4       11.79       10.43      6.28 o
  -7   9   4      216.77      204.16     24.15 o
  -6   9   4      228.66      241.36     25.14 o
  -5   9   4      237.42      236.93     28.72 o
  -4   9   4      580.39      687.51     51.96 o
  -3   9   4       13.32       21.91      5.59 o
  -2   9   4       42.49       45.83     11.45 o
  -1   9   4        8.03       15.30      9.46 o
   0   9   4       52.64       76.47     10.91 o
   1   9   4      515.51      619.49     31.52 o
   2   9   4      409.48      523.65     42.89 o
   3   9   4       97.34      110.21     16.08 o
   4   9   4      380.75      450.90     35.79 o
   5   9   4        6.59        5.77      2.46 o
   6   9   4       80.62       77.18     12.95 o
   7   9   4        9.76       10.83     19.26 o
   8   9   4      212.23      218.29     30.21 o
  -7  10   4       10.51        7.39      7.27 o
  -6  10   4      236.56      263.40     37.45 o
  -5  10   4       39.20       19.41     15.63 o
  -4  10   4       16.20       21.10      4.60 o
  -3  10   4       95.70      107.45     18.77 o
  -2  10   4      102.13      130.14     14.66 o
  -1  10   4      133.17      166.38     19.95 o
   0  10   4      836.74     1085.53    186.76 o
   1  10   4      268.79      280.56     35.89 o
   2  10   4        0.93        9.60      4.61 o
   3  10   4       15.68       16.22      4.84 o
   4  10   4       23.61       32.08      7.00 o
   5  10   4       47.54       57.61      8.65 o
  -7 -10   5       27.04       24.18      8.22 o
  -6 -10   5        0.86        1.41      3.09 o
   4 -10   5       28.06       30.50      9.24 o
 -10  -9   5       43.99       56.68     19.02 o
  -9  -9   5        3.05        9.90      4.21 o
  -8  -9   5       87.26       78.17     18.26 o
  -7  -9   5      269.22      229.10     39.84 o
  -6  -9   5       46.52       29.48      8.03 o
  -5  -9   5      107.78       92.84     25.36 o
  -4  -9   5       39.00       30.27      6.91 o
  -3  -9   5        3.30        3.62      2.30 o
   1  -9   5      181.21      106.13     24.67 o
   2  -9   5       45.14       30.86      7.96 o
   3  -9   5        7.83        0.03      3.36 o
   4  -9   5       10.69       14.34      8.19 o
   5  -9   5       81.22       71.92     17.67 o
   6  -9   5       28.33       31.98     11.02 o
   7  -9   5       83.95       83.89     19.28 o
 -12  -8   5       84.78       84.22     21.71 o
 -11  -8   5      247.03      228.81     39.48 o
 -10  -8   5      117.56      118.86     26.15 o
  -9  -8   5       37.55       19.71      8.06 o
  -8  -8   5      134.97      135.28     26.75 o
  -7  -8   5      157.65      166.86     33.10 o
  -6  -8   5       61.70       51.26     12.90 o
  -5  -8   5     1260.31     1419.07     74.48 o
  -4  -8   5      138.57      134.26     30.89 o
  -3  -8   5      173.51      169.69     26.68 o
  -2  -8   5      183.80      162.88     20.17 o
  -1  -8   5      178.91      146.12     20.59 o
   0  -8   5      373.17      303.69     16.04 o
   1  -8   5      202.48      163.67     32.67 o
   2  -8   5      173.40      150.25     30.86 o
   3  -8   5      336.83      358.07     31.91 o
   4  -8   5      422.31      509.00     32.44 o
   5  -8   5      403.62      442.25     37.34 o
   6  -8   5      114.00      116.30     22.27 o
   7  -8   5       72.86       92.38     16.94 o
   8  -8   5      151.11      156.43     27.17 o
   9  -8   5       66.92       78.43     15.46 o
 -14  -7   5        3.47       16.68      6.05 o
 -13  -7   5       60.43      107.35     23.79 o
 -12  -7   5        6.14       11.15      5.99 o
 -11  -7   5       49.14       66.39     15.96 o
 -10  -7   5       58.90       66.52     17.93 o
  -9  -7   5       70.63       70.57     14.01 o
  -8  -7   5       70.93       70.04     18.23 o
  -7  -7   5       81.53       67.94     15.86 o
  -6  -7   5      155.61      204.96     32.87 o
  -5  -7   5      217.10      240.49     37.57 o
  -4  -7   5       34.09       31.42      6.61 o
  -3  -7   5       33.46       44.15     10.10 o
  -2  -7   5       19.39        8.45      2.83 o
  -1  -7   5       47.52       45.44      7.22 o
   0  -7   5       31.50       21.91      7.04 o
   1  -7   5       63.73       59.81     12.63 o
   2  -7   5      120.77      116.86     23.29 o
   3  -7   5       51.86       64.58     13.26 o
   4  -7   5      300.04      299.67     29.12 o
   5  -7   5      490.26      375.46    102.58 o
   6  -7   5       17.19       18.02      2.52 o
   7  -7   5       24.94       30.04      9.54 o
   8  -7   5       48.17       57.97     13.85 o
   9  -7   5       50.25       59.45     14.71 o
  10  -7   5       13.89       22.34      6.91 o
  11  -7   5       24.27       11.51      8.69 o
 -15  -6   5        3.23       20.46      9.34 o
 -14  -6   5       65.99       86.03     18.23 o
 -13  -6   5      130.23      124.78     36.06 o
 -12  -6   5      304.12      401.85     58.07 o
 -11  -6   5        8.00       15.76      7.96 o
 -10  -6   5      317.77      366.69     28.29 o
  -9  -6   5      228.11      246.44     40.93 o
  -8  -6   5       21.61       12.40      5.49 o
  -7  -6   5      909.14      799.40     30.73 o
  -6  -6   5      286.51      253.65     36.29 o
  -5  -6   5      318.13      267.27     17.57 o
  -4  -6   5     2302.73     2258.77     42.54 o
  -2  -6   5       63.69       43.32     10.48 o
  -1  -6   5      133.31      130.69     12.26 o
   0  -6   5      121.93      128.57     15.86 o
   1  -6   5      648.88      667.53     13.19 o
   2  -6   5      134.41      136.06     19.29 o
   3  -6   5      414.02      410.37     20.35 o
   4  -6   5      574.37      554.20     55.63 o
   5  -6   5        9.82        8.29      2.78 o
   6  -6   5       41.33       56.16     11.28 o
   7  -6   5      169.09      239.93     42.80 o
   8  -6   5      122.54      144.13     25.50 o
   9  -6   5      264.01      326.32     52.60 o
  10  -6   5      113.92       97.41     27.54 o
  11  -6   5       79.81       81.00     16.45 o
  12  -6   5        8.96       18.85      7.96 o
 -16  -5   5       37.90       50.20     16.35 o
 -15  -5   5        6.66       15.33      5.46 o
 -14  -5   5       40.74       49.78     14.44 o
 -13  -5   5       59.50       55.17     15.50 o
 -12  -5   5      261.51      274.14     39.64 o
 -11  -5   5      119.09       99.16     22.83 o
 -10  -5   5      139.20      140.38     22.37 o
  -9  -5   5      121.40      127.35     24.02 o
  -8  -5   5      217.54      239.99     31.06 o
  -7  -5   5       33.05       43.46     10.10 o
  -6  -5   5      113.74      102.48     13.65 o
  -4  -5   5       62.10       71.16     10.99 o
  -3  -5   5     1027.22     1075.74     29.35 o
  -2  -5   5      473.47      561.38     20.10 o
  -1  -5   5      473.35      413.47     19.22 o
   0  -5   5      512.39      472.95     20.78 o
   1  -5   5       89.27      112.68     13.52 o
   2  -5   5      204.00      181.77     15.54 o
   3  -5   5       97.63       83.79     17.96 o
   4  -5   5      667.65      648.60     30.25 o
   5  -5   5      184.08      206.40     28.26 o
   6  -5   5      555.06      550.88     42.70 o
   7  -5   5      125.46      126.69     21.05 o
   8  -5   5      386.29      420.08     38.16 o
   9  -5   5      160.68      161.50     28.26 o
  10  -5   5       60.35       69.48     18.46 o
  11  -5   5       55.61       69.48     16.35 o
  12  -5   5       63.96       61.72     18.39 o
  13  -5   5       19.64       19.57      6.81 o
 -16  -4   5      104.05      156.63     23.16 o
 -15  -4   5        8.03       19.18      7.67 o
 -14  -4   5      356.40      408.93     45.60 o
 -13  -4   5       50.25       60.04     14.64 o
 -12  -4   5      732.19      820.88     51.09 o
 -11  -4   5      199.82      245.98     44.94 o
 -10  -4   5     1010.97     1085.09     80.63 o
  -9  -4   5       90.12      108.17     19.08 o
  -8  -4   5       10.28        9.51      6.02 o
  -7  -4   5      626.42      542.03     40.99 o
  -6  -4   5       80.15       69.02     10.66 o
  -5  -4   5      457.45      545.59     41.65 o
  -4  -4   5      344.93      426.49     22.60 o
  -3  -4   5     3274.32     3702.68     61.26 o
  -2  -4   5     6852.61     7920.20    277.03 o
  -1  -4   5     4050.23     4489.33    157.86 o
   0  -4   5      937.32     1014.62     24.87 o
   1  -4   5      500.02      511.41     34.71 o
   2  -4   5     2020.23     2130.56     51.35 o
   3  -4   5        7.11        6.35      2.57 o
   4  -4   5      628.66      676.62     27.34 o
   5  -4   5      161.89      185.12     29.08 o
   6  -4   5      127.88      147.22     18.72 o
   7  -4   5       34.35       83.53     18.13 o
   8  -4   5      334.76      452.42     54.61 o
   9  -4   5      205.37      320.56     43.85 o
  10  -4   5       35.63       61.75     13.85 o
  11  -4   5      719.54      750.51     53.46 o
  12  -4   5        5.15       17.60      8.42 o
  13  -4   5       17.08       12.44      3.68 o
  14  -4   5      106.37       88.89     20.68 o
 -17  -3   5       53.95       36.98     12.44 o
 -16  -3   5       13.03       33.16     11.78 o
 -15  -3   5        7.70       25.76      7.80 o
 -14  -3   5      350.39      368.26     31.45 o
 -13  -3   5      438.00      423.99     62.77 o
 -12  -3   5     1032.61     1068.51     92.74 o
 -11  -3   5      844.94      803.02     46.16 o
 -10  -3   5      312.26      348.00     33.33 o
  -9  -3   5     1636.60     1585.60     44.61 o
  -8  -3   5      869.94      825.45     32.77 o
  -7  -3   5      272.63      291.64     29.94 o
  -6  -3   5      162.84      199.89     26.29 o
  -5  -3   5      636.30      730.08     47.41 o
  -4  -3   5     1022.61     1222.27     37.90 o
  -3  -3   5      780.98      816.11     27.21 o
  -2  -3   5      540.52      607.13     34.99 o
  -1  -3   5     1436.63     1554.13     20.04 o
   0  -3   5     1733.38     1883.69     38.49 o
   1  -3   5      555.17      575.56     26.48 o
   2  -3   5      297.68      294.97     18.39 o
   3  -3   5      360.81      364.70     11.12 o
   4  -3   5      146.27      157.16     10.30 o
   5  -3   5       88.97      102.22     14.18 o
   6  -3   5      342.72      398.93     43.06 o
   7  -3   5      500.69      480.68     28.92 o
   8  -3   5      573.26      546.61     56.91 o
   9  -3   5     1226.46     1303.83     50.14 o
  10  -3   5      168.20      171.14     25.30 o
  11  -3   5      117.24      117.58     26.58 o
  12  -3   5      126.05      124.16     23.39 o
  13  -3   5      142.99      141.27     38.03 o
  14  -3   5        5.84        8.48      3.79 o
 -17  -2   5       15.65        9.87      8.88 o
 -16  -2   5        8.53       -0.10      6.51 o
 -15  -2   5      106.48       94.62     21.15 o
 -14  -2   5       17.95       10.99      5.13 o
 -13  -2   5       21.93       21.91     10.76 o
 -12  -2   5      225.99      195.02     26.32 o
 -11  -2   5      168.17      206.63     28.39 o
 -10  -2   5       34.81       29.77      7.01 o
  -9  -2   5      265.62      268.02     33.85 o
  -7  -2   5      189.02      231.28     25.63 o
  -6  -2   5     1722.05     1967.19     40.37 o
  -5  -2   5     1164.11     1263.92     64.94 o
  -4  -2   5      787.82      695.57     24.81 o
  -3  -2   5       75.31       60.99     10.03 o
  -2  -2   5     2168.92     2007.18     72.79 o
  -1  -2   5       58.05       61.44      6.57 o
   0  -2   5     1579.49     1599.19     42.24 o
   1  -2   5     1209.93     1299.03     34.67 o
   2  -2   5      272.90      248.46      9.73 o
   3  -2   5     1652.87     1610.17     20.59 o
   4  -2   5      118.87      173.52     14.41 o
   5  -2   5      214.50      245.69     13.66 o
   6  -2   5       70.44       63.84     14.34 o
   7  -2   5      633.05      600.13     31.42 o
   8  -2   5     1090.36     1075.94     50.73 o
   9  -2   5       60.35       84.68     15.00 o
  10  -2   5      121.47       87.32     47.82 o
  11  -2   5       36.32       34.21      6.07 o
  12  -2   5        7.37        8.44      4.52 o
  13  -2   5        4.88       13.25      5.72 o
  14  -2   5       33.64       47.41     15.03 o
  15  -2   5       40.10       42.03      9.48 o
 -18  -1   5        9.70       12.50      5.30 o
 -17  -1   5       92.47      136.30     16.45 o
 -16  -1   5      231.37      236.97     17.86 o
 -15  -1   5      505.30      628.33     78.56 o
 -14  -1   5      454.57      565.59     61.75 o
 -13  -1   5      184.22      217.36     34.74 o
 -12  -1   5      656.36      714.68     59.28 o
 -11  -1   5      147.59      146.89     27.31 o
 -10  -1   5      675.62      613.65     40.60 o
  -9  -1   5      109.90       99.48     13.32 o
  -8  -1   5     1135.92     1104.17     46.26 o
  -7  -1   5      321.48      408.40     31.39 o
  -6  -1   5     1145.15     1238.20     64.35 o
  -5  -1   5     1200.06     1227.47     43.95 o
  -4  -1   5      335.88      393.07     35.79 o
  -3  -1   5      341.16      337.27     21.55 o
  -2  -1   5      215.98      164.05     10.50 o
  -1  -1   5     5828.75     5545.88     65.53 o
   0  -1   5      482.03      466.40     28.39 o
   1  -1   5      419.74      381.28     16.91 o
   2  -1   5     2700.78     2703.06     39.68 o
   3  -1   5      352.91      380.15     10.25 o
   4  -1   5     1038.64     1056.97     23.49 o
   5  -1   5     1953.77     1864.59     27.37 o
   6  -1   5     2069.61     2027.48     54.70 o
   7  -1   5      304.43      292.41     16.82 o
   8  -1   5      982.21      909.84     23.58 o
   9  -1   5       98.98      123.52     33.38 o
  10  -1   5        2.82        6.91      3.02 o
  11  -1   5      121.37      151.35     19.62 o
  12  -1   5      138.76      178.81     20.58 o
  13  -1   5       39.91       38.00      8.16 o
  14  -1   5      112.16      138.69     23.80 o
  15  -1   5       20.73       13.57      5.08 o
 -18   0   5      115.73      113.07     19.11 o
 -17   0   5       94.84      132.32     23.82 o
 -16   0   5      141.71      137.48     26.65 o
 -15   0   5        1.31       13.23      8.29 o
 -14   0   5       67.01       71.49     14.61 o
 -13   0   5        5.56       12.99      5.69 o
 -12   0   5       18.57       19.44      7.67 o
 -11   0   5        2.44       10.20      5.20 o
 -10   0   5       84.28       79.55     17.60 o
  -9   0   5       59.13       48.72      6.71 o
  -8   0   5       94.27       98.79     13.62 o
  -7   0   5       57.17       83.00      9.47 o
  -6   0   5      682.17      669.78     50.33 o
  -5   0   5     1334.08     1480.66     42.31 o
  -4   0   5       33.76       51.03      6.88 o
  -3   0   5      561.10      488.34     16.09 o
  -2   0   5       88.20       60.63     11.45 o
  -1   0   5      689.71      630.10     19.97 o
   0   0   5     5570.98     5092.08     57.84 o
   1   0   5     5764.76     5740.92    117.50 o
   2   0   5       31.18       27.07      4.06 o
   3   0   5     3621.74     3914.82     27.45 o
   4   0   5     2220.53     2240.24     22.00 o
   5   0   5        1.13        8.42      1.91 o
   6   0   5      256.58      239.07     14.21 o
   7   0   5        0.35        7.70      3.09 o
   8   0   5       14.60       14.06      3.41 o
   9   0   5       75.44       71.51     11.20 o
  10   0   5      166.01      127.56     16.41 o
  11   0   5      156.60      117.69     19.08 o
  12   0   5       64.15       42.87      9.62 o
  13   0   5       42.04       80.08     13.13 o
  14   0   5       17.00       25.69      7.69 o
  15   0   5       69.60       93.65     17.17 o
 -18   1   5        9.64       26.78      8.29 o
 -17   1   5       91.62      122.88     35.37 o
 -16   1   5      238.02      235.72     26.42 o
 -15   1   5      506.51      518.02     68.07 o
 -14   1   5      447.43      519.96     67.97 o
 -13   1   5      188.75      239.30     27.90 o
 -12   1   5      652.31      712.64     59.61 o
 -11   1   5      145.90      135.87     27.50 o
 -10   1   5      685.12      624.38     25.89 o
  -9   1   5      104.79      104.06     15.53 o
  -8   1   5     1150.58     1149.63     41.95 o
  -7   1   5      300.73      382.61     36.78 o
  -6   1   5     1139.12     1170.43     45.04 o
  -5   1   5     1202.45     1137.23     33.46 o
  -4   1   5      333.50      321.71     20.23 o
  -3   1   5      353.12      370.14     32.17 o
  -1   1   5     5773.98     5722.57     48.01 o
   0   1   5      454.59      421.87     14.25 o
   1   1   5      434.22      377.56     10.47 o
   2   1   5     2701.38     2760.80     30.47 o
   3   1   5      343.72      358.32      8.31 o
   4   1   5     1045.07     1035.09     20.10 o
   5   1   5     1923.43     1911.52     22.48 o
   6   1   5     2088.65     2093.52     38.98 o
   7   1   5      318.94      340.17     29.96 o
   8   1   5      979.60      913.95     25.59 o
   9   1   5       98.74       90.70     12.00 o
  10   1   5        3.66       16.80      5.06 o
  11   1   5      116.01      121.31     17.02 o
  12   1   5      127.49      148.25     19.87 o
  13   1   5       36.46       49.53     10.05 o
  14   1   5      111.83      140.23     22.22 o
  15   1   5       21.26       25.17     14.64 o
 -17   2   5       16.68        9.97      7.40 o
 -16   2   5        9.47        6.65      3.72 o
 -15   2   5      104.10       89.35     22.83 o
 -14   2   5       17.21       18.85      8.26 o
 -13   2   5       22.11       19.80      6.32 o
 -12   2   5      219.03      199.69     27.24 o
 -11   2   5      172.57      194.53     42.73 o
 -10   2   5       35.00       22.67      5.46 o
  -9   2   5      260.55      279.44     22.54 o
  -8   2   5       19.91       42.34      7.76 o
  -7   2   5      186.83      192.03     28.19 o
  -6   2   5     1711.83     1983.90     34.21 o
  -5   2   5     1161.70     1256.59     64.09 o
  -4   2   5      773.73      688.17     19.84 o
  -3   2   5       69.81       49.30      6.01 o
  -2   2   5     2171.52     2085.79     38.36 o
  -1   2   5       57.51       58.72      8.65 o
   0   2   5     1583.31     1608.40     24.50 o
   1   2   5     1215.29     1357.92     21.31 o
   2   2   5      268.40      257.04     10.34 o
   3   2   5     1641.44     1677.81     44.80 o
   4   2   5      116.59      163.56     12.85 o
   5   2   5      216.82      247.23     12.89 o
   6   2   5       70.61       61.36      5.25 o
   7   2   5      641.74      648.58     20.87 o
   8   2   5     1085.20     1033.83     37.22 o
   9   2   5       64.00       88.68     11.74 o
  10   2   5      126.06      130.50     18.95 o
  11   2   5       34.60       23.89      5.74 o
  12   2   5        7.52        7.63      4.82 o
  13   2   5        4.86       13.98      4.85 o
  14   2   5       32.21       46.77      9.38 o
  15   2   5       41.98       36.07      6.01 o
 -17   3   5       54.49       52.41     14.64 o
 -16   3   5       12.93        8.88      7.04 o
 -15   3   5        9.56       11.28      6.91 o
 -14   3   5      350.37      317.80     51.78 o
 -13   3   5      439.87      399.06     39.84 o
 -12   3   5     1025.35     1101.37     60.24 o
 -11   3   5      843.86      829.57     54.91 o
 -10   3   5      316.90      320.33     33.19 o
  -9   3   5     1643.12     1531.29     38.62 o
  -8   3   5      854.58      797.00     35.04 o
  -7   3   5      273.47      272.99     23.42 o
  -6   3   5      153.32      155.68     16.19 o
  -5   3   5      633.52      657.11     38.06 o
  -4   3   5     1033.02     1209.03     27.19 o
  -3   3   5      769.08      817.98     38.08 o
  -2   3   5      552.29      599.28     21.91 o
  -1   3   5     1461.79     1521.52     33.00 o
   0   3   5     1705.36     1928.21     33.23 o
   1   3   5      563.40      598.42     22.41 o
   2   3   5      296.26      296.51     14.79 o
   3   3   5      365.56      378.13     12.46 o
   4   3   5      141.60      162.97     14.23 o
   5   3   5       98.92      116.25      9.44 o
   6   3   5      350.66      350.39     19.15 o
   7   3   5      510.56      500.84     23.58 o
   8   3   5      562.69      509.22     36.14 o
   9   3   5     1226.89     1256.07     34.61 o
  10   3   5      172.52      148.49     28.05 o
  11   3   5      116.57      137.56     15.43 o
  12   3   5      129.20      130.19     15.99 o
  13   3   5      141.86      128.32     20.38 o
  14   3   5        5.18        7.91      3.19 o
 -16   4   5      103.76       96.26     20.96 o
 -15   4   5        7.46        8.95      5.33 o
 -14   4   5      356.85      320.76     47.37 o
 -13   4   5       46.84       49.02     11.42 o
 -12   4   5      743.11      808.91     45.04 o
 -11   4   5      200.70      221.70     22.14 o
 -10   4   5      989.70      974.02     45.86 o
  -9   4   5       95.55      116.36     24.05 o
  -8   4   5        9.63        0.00      2.99 o
  -7   4   5      632.58      559.24     30.07 o
  -6   4   5       87.53       50.96     10.26 o
  -5   4   5      453.92      482.01     24.67 o
  -4   4   5      339.06      402.43     35.46 o
  -3   4   5     3322.82     3698.44     40.87 o
  -2   4   5     6814.64     7622.17    267.17 o
  -1   4   5     4055.71     4438.63    189.81 o
   0   4   5      939.18     1024.55     29.81 o
   1   4   5      496.64      525.80     37.57 o
   2   4   5     2032.20     2177.28     27.79 o
   3   4   5       10.25       12.17      3.13 o
   4   4   5      621.46      626.54     14.08 o
   5   4   5      166.84      166.39     11.91 o
   6   4   5      128.06      117.33      9.47 o
   7   4   5       34.91       35.19      7.19 o
   8   4   5      344.54      365.23     17.78 o
   9   4   5      199.67      272.45     20.01 o
  10   4   5       35.77       38.45      6.78 o
  11   4   5      722.11      739.35     25.57 o
  12   4   5        5.19       15.67      5.15 o
  13   4   5       17.09       13.52      4.17 o
  14   4   5      106.66       96.27     13.06 o
 -16   5   5       39.21       41.86     12.02 o
 -15   5   5        6.01        3.74      2.90 o
 -14   5   5       39.36       36.65      9.41 o
 -13   5   5       57.57       49.22     12.73 o
 -12   5   5      259.15      208.41     27.83 o
 -11   5   5      117.75       98.79     19.64 o
 -10   5   5      137.60       90.57     16.94 o
  -9   5   5      120.73       93.17     18.09 o
  -8   5   5      210.82      215.35     15.99 o
  -7   5   5       30.86       32.08     13.34 o
  -6   5   5      114.92       96.48     11.46 o
  -5   5   5       91.56       64.36      9.28 o
  -4   5   5       63.92       62.64      5.89 o
  -3   5   5     1035.46     1024.25     23.58 o
  -2   5   5      463.13      544.87     19.64 o
  -1   5   5      480.46      390.04     58.08 o
   0   5   5      518.21      529.71     31.21 o
   1   5   5       86.70      119.18     12.86 o
   2   5   5      205.49      196.96     14.91 o
   3   5   5       98.83       96.40      9.72 o
   4   5   5      663.02      680.93     13.11 o
   5   5   5      180.82      195.27     19.45 o
   6   5   5      550.28      535.00     32.13 o
   7   5   5      124.24      123.40     15.06 o
   8   5   5      387.36      386.01     30.98 o
   9   5   5      160.30      163.63     18.30 o
  10   5   5       59.65       65.39      8.87 o
  11   5   5       53.42       47.46      6.75 o
  12   5   5       66.07       54.08      7.98 o
  13   5   5       20.08       28.84     10.62 o
 -15   6   5        3.34        2.44      2.07 o
 -14   6   5       67.28       66.82     18.72 o
 -13   6   5      128.98      126.31     25.38 o
 -12   6   5      304.98      299.11     52.60 o
 -11   6   5        7.51       11.64      3.67 o
 -10   6   5      318.91      344.41     42.75 o
  -9   6   5      229.52      243.76     25.41 o
  -8   6   5       21.22       11.23      2.86 o
  -7   6   5      899.93      676.69     34.41 o
  -6   6   5      275.37      197.59     21.15 o
  -5   6   5      308.16      235.63     22.13 o
  -4   6   5     2296.37     2171.42     33.13 o
  -3   6   5      893.52      802.29     41.45 o
  -2   6   5       66.62       64.49     12.63 o
  -1   6   5      133.64      103.46     33.13 o
   0   6   5      119.82      177.62     32.24 o
   1   6   5      653.08      739.18     38.63 o
   2   6   5      141.95      159.76     18.14 o
   3   6   5      398.16      406.60     21.67 o
   4   6   5      560.72      556.03     33.12 o
   5   6   5        8.80       10.05      2.01 o
   6   6   5       40.50       27.19      5.04 o
   7   6   5      161.27      170.89     20.04 o
   8   6   5      118.92      110.32     17.51 o
   9   6   5      257.33      308.33     37.67 o
  10   6   5      114.12      111.39     16.80 o
  11   6   5       83.19       71.28     10.12 o
  12   6   5        9.30        0.80      3.13 o
 -14   7   5        3.36       24.97     12.04 o
 -13   7   5       59.62       71.55     23.79 o
 -12   7   5        5.57       14.87      5.99 o
 -11   7   5       48.77       24.90     12.67 o
 -10   7   5       58.60       61.13     17.96 o
  -9   7   5       68.96       46.91     12.01 o
  -8   7   5       71.92       70.47     13.88 o
  -7   7   5       80.47       68.03     13.85 o
  -6   7   5      156.52      188.28     23.26 o
  -5   7   5      219.84      250.85     25.01 o
  -4   7   5       35.24       30.42      7.17 o
  -3   7   5       32.47       23.86      3.29 o
  -2   7   5       20.02       14.39      3.48 o
  -1   7   5       46.80       59.68     15.63 o
   0   7   5       31.79       38.20      6.96 o
   1   7   5       64.54       65.56      8.03 o
   2   7   5      120.28      124.90     15.16 o
   3   7   5       51.16       69.41      9.77 o
   4   7   5      301.28      324.35     42.83 o
   5   7   5      487.77      552.80     47.88 o
   6   7   5       16.89       13.23      5.93 o
   7   7   5       24.86       18.75      7.31 o
   8   7   5       47.74       37.05      7.50 o
   9   7   5       49.93       56.40     10.56 o
  10   7   5       13.85       16.39      6.49 o
  11   7   5       24.51       26.82     18.18 o
 -12   8   5       89.37       90.83     23.03 o
 -11   8   5      243.23      238.05     39.71 o
 -10   8   5      116.84      114.29     24.97 o
  -9   8   5       37.68       31.22      8.69 o
  -8   8   5      135.15      102.74     19.54 o
  -7   8   5      162.13      165.95     22.55 o
  -6   8   5       57.52       56.98     10.30 o
  -5   8   5     1269.54     1535.28     77.30 o
  -4   8   5      135.61      139.38     28.69 o
  -3   8   5      179.25      193.77     34.77 o
  -2   8   5      188.78      150.32     39.75 o
  -1   8   5      177.90      235.85     24.76 o
   0   8   5      377.92      382.79     29.29 o
   1   8   5      192.27      191.74     27.12 o
   2   8   5      165.78      166.27     23.26 o
   3   8   5      329.40      338.25     26.59 o
   4   8   5      432.21      527.85     31.89 o
   5   8   5      398.11      388.61     42.04 o
   6   8   5      113.23      141.28     19.81 o
   7   8   5       69.84       51.42     23.32 o
   8   8   5      148.52      168.05     17.37 o
   9   8   5       70.42       85.35     13.47 o
 -10   9   5       45.65       57.74     11.22 o
  -9   9   5        2.87       10.36      4.31 o
  -8   9   5       85.50      102.74     23.79 o
  -7   9   5      271.95      255.71     32.55 o
  -6   9   5       44.90       72.98     12.88 o
  -5   9   5      108.40      115.22     17.45 o
  -4   9   5       38.51       49.02     10.28 o
  -3   9   5        3.28        8.06      4.99 o
  -2   9   5       16.73       10.07     17.88 o
  -1   9   5      374.58      385.60     34.46 o
   0   9   5       48.64       43.37     15.50 o
   1   9   5      177.78      205.44     18.73 o
   2   9   5       44.76       47.33      9.27 o
   3   9   5        7.75       16.35      3.40 o
   4   9   5       11.59        6.89      4.32 o
   5   9   5       81.80       70.22      9.68 o
   6   9   5       30.76       50.36     10.10 o
   7   9   5       80.99       79.39     13.36 o
  -7  10   5       26.59       28.63      8.52 o
  -6  10   5        0.65       10.23      5.30 o
  -5  10   5      163.25      163.85     20.77 o
  -4  10   5       38.81       28.79      9.21 o
  -3  10   5       84.33       91.49     18.21 o
  -2  10   5      236.40      319.70     33.23 o
  -1  10   5       49.60       46.73      9.05 o
   0  10   5      274.02      278.28     33.08 o
   1  10   5        9.08       11.14      9.18 o
   2  10   5      275.71      294.53     21.90 o
   3  10   5       60.88       64.82     13.42 o
   4  10   5       28.24       23.44      9.06 o
  -7 -10   6        2.89        1.22      3.42 o
  -6 -10   6       58.68       38.29     11.48 o
   4 -10   6       25.49       14.11      6.55 o
 -10  -9   6       30.17       12.76      4.70 o
  -9  -9   6        2.21       10.40      5.20 o
  -8  -9   6       26.72       37.11     10.10 o
  -7  -9   6       93.39       96.89     23.16 o
  -6  -9   6      141.12      124.72     32.21 o
  -5  -9   6      145.77      145.81     38.03 o
  -4  -9   6      289.40      284.37     25.73 o
  -3  -9   6        5.44        3.39      1.91 o
   0  -9   6       54.15       38.43     11.61 o
   1  -9   6      420.56      408.30     31.94 o
   2  -9   6      178.24      131.30     30.13 o
   3  -9   6      145.33      118.34     25.66 o
   4  -9   6       89.34       74.25     17.80 o
   5  -9   6       24.12       29.18      9.54 o
   6  -9   6        1.28        7.53      4.38 o
   7  -9   6      274.75      227.53     53.36 o
 -12  -8   6        3.26       13.82      8.09 o
 -11  -8   6       13.82       16.25      6.45 o
 -10  -8   6       20.04       19.21      6.35 o
  -9  -8   6       47.49       40.10     11.48 o
  -8  -8   6       78.63       91.29     21.15 o
  -7  -8   6      293.89      256.84     40.86 o
  -6  -8   6      215.55      194.76     27.54 o
  -5  -8   6       50.22       57.11     11.22 o
  -4  -8   6       97.65       94.78     22.50 o
  -3  -8   6       50.62       39.48      8.62 o
  -2  -8   6      249.58      271.87     39.54 o
  -1  -8   6      115.68       98.43     13.37 o
   0  -8   6      449.52      360.30     32.83 o
   1  -8   6      129.88      122.05     22.57 o
   2  -8   6        1.66        8.72      3.09 o
   3  -8   6       13.01        8.19      5.00 o
   4  -8   6      108.94      119.65     22.96 o
   5  -8   6       32.55       11.58      5.40 o
   6  -8   6       30.48       31.06     10.63 o
   7  -8   6        7.41       19.57      6.61 o
   8  -8   6        0.49       14.74      4.80 o
   9  -8   6       64.93       77.02     16.55 o
 -14  -7   6        5.24       14.08      7.44 o
 -13  -7   6      115.12      127.68     27.90 o
 -12  -7   6       83.04       85.57     25.13 o
 -11  -7   6      153.80      213.91     29.61 o
 -10  -7   6       27.85       47.37     10.20 o
  -9  -7   6      180.53      194.59     37.04 o
  -8  -7   6       84.90       70.60     17.57 o
  -7  -7   6      244.33      242.86     38.69 o
  -6  -7   6      264.38      229.60     38.92 o
  -5  -7   6      121.52       89.02     14.38 o
  -4  -7   6      245.23      224.14     20.20 o
  -3  -7   6      452.00      397.41     29.87 o
  -2  -7   6      683.38      594.44     24.02 o
  -1  -7   6      383.63      430.48     17.92 o
   0  -7   6      186.43      165.08     12.43 o
   1  -7   6       78.74       79.18     22.83 o
   2  -7   6      390.58      346.69     40.07 o
   3  -7   6      963.70      968.87     93.73 o
   4  -7   6      110.61       94.10     19.48 o
   5  -7   6       66.67       39.50     15.56 o
   6  -7   6       64.25       47.13     15.69 o
   7  -7   6       74.88       86.46     22.37 o
   8  -7   6      177.24      183.47     29.54 o
   9  -7   6       76.96       74.91     15.82 o
  10  -7   6      105.00      116.76     23.29 o
 -15  -6   6       12.77       28.98     13.23 o
 -14  -6   6        5.91        9.24      4.44 o
 -13  -6   6       10.16        9.05      7.47 o
 -12  -6   6       76.69      113.50     22.93 o
 -11  -6   6       10.40       15.46      7.01 o
 -10  -6   6       29.60       55.70     13.62 o
  -9  -6   6      381.34      334.21     38.16 o
  -8  -6   6       66.32       74.09     12.47 o
  -7  -6   6     1007.20     1065.78     59.45 o
  -6  -6   6       45.22       17.96      5.10 o
  -5  -6   6      317.14      246.94     37.54 o
  -4  -6   6       47.56       52.31     10.53 o
  -3  -6   6      465.19      564.27     32.67 o
  -2  -6   6       38.25       28.70      4.73 o
  -1  -6   6      635.07      613.87     36.42 o
   0  -6   6      162.25      177.43     25.03 o
   1  -6   6      135.45      130.01     17.46 o
   2  -6   6       41.07       45.08     16.55 o
   3  -6   6      671.20      733.78     71.47 o
   4  -6   6      321.07      303.77     40.17 o
   5  -6   6      193.55      196.27     35.10 o
   6  -6   6      152.75      174.30     29.94 o
   7  -6   6       68.52       72.01     15.56 o
   8  -6   6       80.09       76.49     14.61 o
   9  -6   6        9.09        8.92      5.46 o
  10  -6   6       31.51       27.86     10.82 o
  11  -6   6      100.88      129.92     16.58 o
  12  -6   6        1.80       22.80     14.38 o
 -16  -5   6       33.07       47.08     14.48 o
 -15  -5   6       42.88       55.96     17.11 o
 -14  -5   6      175.74      213.12     37.31 o
 -13  -5   6      186.54      221.90     31.75 o
 -12  -5   6      531.93      572.99     35.50 o
 -11  -5   6      157.73      168.34     37.37 o
 -10  -5   6      847.46      782.39     56.85 o
  -9  -5   6        9.43       18.36      6.18 o
  -8  -5   6      325.09      344.08     40.86 o
  -7  -5   6      239.40      240.52     23.00 o
  -6  -5   6      362.73      321.06     31.02 o
  -5  -5   6     1152.97     1265.17     39.15 o
  -4  -5   6     1221.50     1359.00     28.39 o
  -3  -5   6     1311.35     1464.24     57.28 o
  -2  -5   6      818.51      981.61     31.75 o
  -1  -5   6       12.17        3.66      4.74 o
   0  -5   6      311.66      288.85     21.33 o
   1  -5   6      580.29      528.90     44.50 o
   2  -5   6      583.15      628.18     21.96 o
   3  -5   6      617.46      661.26     22.34 o
   4  -5   6      159.48      166.60     33.59 o
   5  -5   6       68.57       48.58     24.87 o
   6  -5   6       64.34       52.35     18.47 o
   7  -5   6      133.57      120.04     46.50 o
   8  -5   6     1032.47     1131.25     78.97 o
   9  -5   6       83.71       70.44     11.56 o
  10  -5   6      292.37      255.03     36.02 o
  11  -5   6       71.41       60.43     29.89 o
  12  -5   6       31.83       23.95      6.97 o
 -16  -4   6       95.85      149.13     25.10 o
 -15  -4   6       53.82       96.23     19.90 o
 -14  -4   6      249.62      304.24     49.45 o
 -13  -4   6      105.63      136.56     25.30 o
 -12  -4   6      455.87      421.26     53.20 o
 -11  -4   6       77.85       71.29     16.58 o
 -10  -4   6      672.78      690.01     64.22 o
  -9  -4   6      188.85      205.71     27.86 o
  -8  -4   6      511.33      465.51     41.29 o
  -7  -4   6      531.02      484.53     20.63 o
  -6  -4   6      566.85      625.73     43.26 o
  -5  -4   6      213.56      176.63     25.66 o
  -4  -4   6      296.26      319.71     24.74 o
  -3  -4   6     2713.31     2831.49     70.09 o
  -2  -4   6     5140.32     6086.46    213.30 o
  -1  -4   6     2019.86     2275.71     29.08 o
   0  -4   6      828.98      771.64     33.61 o
   1  -4   6      190.00      173.62     20.35 o
   2  -4   6       53.16       43.82      8.09 o
   3  -4   6      527.69      564.44     96.89 o
   4  -4   6      247.48      215.91     32.34 o
   5  -4   6      143.47      165.75     31.47 o
   6  -4   6      329.74      306.17     43.05 o
   7  -4   6      266.07      256.40     48.99 o
   8  -4   6      397.42      398.33     44.22 o
   9  -4   6      170.48      177.13     42.97 o
  10  -4   6       88.59       73.73     12.95 o
  11  -4   6       25.95       20.70      5.68 o
  12  -4   6      359.60      327.62     38.06 o
  13  -4   6       26.41       17.54     21.60 o
 -17  -3   6      125.41      183.54     30.20 o
 -16  -3   6       32.13       52.51     16.09 o
 -15  -3   6       12.33        9.64      6.32 o
 -14  -3   6       51.26       61.03     16.91 o
 -13  -3   6      466.31      482.52     59.48 o
 -12  -3   6      451.77      385.70     51.62 o
 -11  -3   6      450.57      482.69     61.09 o
 -10  -3   6       34.46       60.27     12.60 o
  -9  -3   6      455.96      452.32     53.72 o
  -8  -3   6      110.29      154.56     30.33 o
  -7  -3   6      129.41      124.39     19.02 o
  -6  -3   6      329.24      280.33     35.27 o
  -5  -3   6      456.47      447.65     20.53 o
  -4  -3   6      233.11      209.69     30.30 o
  -3  -3   6      140.45      132.91     11.61 o
  -2  -3   6     2190.33     2603.69     41.62 o
  -1  -3   6      982.03     1112.23     30.13 o
   0  -3   6      129.64      165.02     17.86 o
   1  -3   6       11.07        8.13      5.56 o
   2  -3   6     1411.76     1467.89     38.23 o
   3  -3   6      184.72      177.08     16.30 o
   4  -3   6      243.03      212.00     21.53 o
   5  -3   6      349.89      339.13     33.01 o
   6  -3   6      117.34      104.50      8.51 o
   7  -3   6        6.05        5.04     10.05 o
   8  -3   6       54.42       34.03      6.76 o
   9  -3   6      278.26      312.81     40.17 o
  10  -3   6      309.10      336.44     36.98 o
  11  -3   6       45.25       40.02      7.13 o
  12  -3   6        2.30        5.87      4.29 o
  13  -3   6       14.72       17.90     15.08 o
  14  -3   6       11.84        9.40      4.28 o
 -17  -2   6        7.99        7.47      5.76 o
 -16  -2   6       40.97       49.25     13.03 o
 -15  -2   6      426.78      473.70     76.82 o
 -14  -2   6      331.12      299.90     39.48 o
 -13  -2   6       65.85       98.56     18.19 o
 -12  -2   6       35.36       34.38      9.47 o
 -11  -2   6      485.92      526.01     58.20 o
 -10  -2   6      134.89      104.72     15.17 o
  -9  -2   6      722.51      739.79     33.79 o
  -8  -2   6      587.14      553.12     37.50 o
  -7  -2   6       84.79      106.56     13.75 o
  -6  -2   6     1400.21     1415.65     58.07 o
  -5  -2   6      770.07      904.84     32.01 o
  -4  -2   6     1054.47      979.06     36.19 o
  -3  -2   6     1985.73     1777.80     44.71 o
  -2  -2   6     1557.27     1360.66     27.34 o
  -1  -2   6      948.24      992.76     74.42 o
   0  -2   6       15.72       32.14      7.01 o
   1  -2   6      843.57      941.29     31.55 o
   2  -2   6      517.04      582.14     14.76 o
   3  -2   6     1209.41     1081.57     29.39 o
   4  -2   6      521.92      445.19     21.14 o
   5  -2   6      357.08      319.54     28.62 o
   6  -2   6      291.78      288.54     43.85 o
   7  -2   6      946.99      915.38     20.41 o
   8  -2   6       65.73       59.71     15.69 o
   9  -2   6       40.75       52.10      8.75 o
  10  -2   6       99.29       88.56     24.53 o
  11  -2   6       68.35       78.64     10.91 o
  12  -2   6      185.33      161.24     24.15 o
  13  -2   6      119.29      105.34     16.24 o
  14  -2   6       47.28       55.12     12.38 o
 -18  -1   6       22.73       33.42     12.90 o
 -17  -1   6      284.81      295.13     36.78 o
 -16  -1   6       48.84       79.15     21.81 o
 -15  -1   6      261.60      283.78     42.01 o
 -14  -1   6        9.83       11.25      4.77 o
 -13  -1   6       24.21       24.64      7.57 o
 -12  -1   6      146.20      131.69     22.47 o
 -11  -1   6      110.29       88.73     17.17 o
 -10  -1   6      154.84      155.02     16.68 o
  -9  -1   6        9.78        7.17      5.72 o
  -8  -1   6      216.95      232.49     28.16 o
  -7  -1   6      300.11      288.35     23.88 o
  -6  -1   6     1098.01     1226.25     44.12 o
  -5  -1   6     1727.29     1808.16     46.02 o
  -4  -1   6      272.41      315.99     26.91 o
  -3  -1   6      385.05      322.90     20.89 o
  -2  -1   6      394.60      409.12     23.83 o
  -1  -1   6       61.93       81.85     13.16 o
   0  -1   6     4845.34     5066.05     64.94 o
   1  -1   6     1076.73     1058.90     29.61 o
   2  -1   6        1.10       10.50      2.73 o
   3  -1   6       93.09      128.57     11.73 o
   4  -1   6      813.52      831.15     24.17 o
   5  -1   6      242.05      282.37     11.11 o
   6  -1   6      108.98      118.90     12.63 o
   7  -1   6      337.55      311.63     24.73 o
   8  -1   6      246.08      246.55     16.31 o
   9  -1   6      219.45      192.95     22.07 o
  10  -1   6      232.01      192.84     24.28 o
  11  -1   6       14.59       13.88      3.65 o
  12  -1   6       19.46       11.36      4.58 o
  13  -1   6       92.12      101.05     14.56 o
  14  -1   6       36.76       65.94     10.77 o
 -18   0   6       74.42       79.45     17.57 o
 -17   0   6      231.52      300.72     43.66 o
 -16   0   6      170.52      212.13     25.10 o
 -15   0   6       62.51       51.22     14.18 o
 -14   0   6      147.79      131.17     25.96 o
 -13   0   6      178.99      163.87     22.63 o
 -12   0   6      150.43      158.47     33.95 o
 -11   0   6      743.47      709.42     65.70 o
 -10   0   6      643.22      603.78     42.77 o
  -9   0   6      793.99      903.62     62.28 o
  -8   0   6      331.61      346.26     30.04 o
  -7   0   6     4113.84     4470.63    223.05 o
  -6   0   6       14.41       36.19      6.05 o
  -5   0   6      312.54      379.91     46.72 o
  -4   0   6      417.58      363.07     23.39 o
  -3   0   6     3671.82     3531.58     48.53 o
  -2   0   6      384.99      444.92     28.79 o
  -1   0   6     7076.66     7548.37     87.05 o
   0   0   6     1343.61     1074.71     40.48 o
   1   0   6       27.88       17.42      3.11 o
   2   0   6       47.67       22.39      2.82 o
   3   0   6      102.50       79.91      6.96 o
   4   0   6      524.09      709.80     14.43 o
   5   0   6     1659.79     1489.13     21.99 o
   6   0   6       10.23        5.98      2.70 o
   7   0   6      441.42      364.54     13.51 o
   8   0   6       41.09       16.30      5.66 o
   9   0   6        3.58       11.47      2.20 o
  10   0   6      344.69      384.33     48.20 o
  11   0   6      563.63      579.50     48.66 o
  12   0   6      308.75      323.31     28.97 o
  13   0   6      896.03     1046.75     39.08 o
  14   0   6       42.61       48.08     10.56 o
 -18   1   6       21.85       14.57      5.03 o
 -17   1   6      285.79      325.89     40.50 o
 -16   1   6       48.40       61.16     16.15 o
 -15   1   6      259.33      245.52     29.35 o
 -14   1   6       10.78        5.99      3.22 o
 -13   1   6       22.74        5.69      6.18 o
 -12   1   6      146.67      112.05     18.36 o
 -11   1   6      112.39       99.95     19.80 o
 -10   1   6      151.26      137.05     16.28 o
  -9   1   6        8.84       12.04      5.46 o
  -8   1   6      217.66      192.78     27.34 o
  -7   1   6      293.20      275.79     25.92 o
  -6   1   6     1107.63     1104.83     38.46 o
  -5   1   6     1725.49     1762.46     48.89 o
  -4   1   6      276.60      257.56     17.50 o
  -3   1   6      385.66      366.13     28.72 o
  -1   1   6       61.18       93.16      9.17 o
   0   1   6     4822.90     5079.66     95.96 o
   1   1   6     1076.45     1064.37     17.08 o
   2   1   6        1.16        3.92      1.67 o
   3   1   6       94.66      126.35     10.39 o
   4   1   6      814.67      843.18     17.82 o
   5   1   6      243.87      303.85     14.50 o
   6   1   6      110.20      115.25      8.73 o
   7   1   6      340.32      327.06     15.38 o
   8   1   6      244.06      271.31     19.19 o
   9   1   6      221.46      207.46     16.81 o
  10   1   6      232.56      226.79     21.57 o
  11   1   6       14.26        9.88      2.75 o
  12   1   6       19.48       20.63      3.99 o
  13   1   6       91.73      108.81     17.43 o
  14   1   6       36.49       44.17      7.43 o
 -17   2   6        7.13        1.25      5.07 o
 -16   2   6       41.52       21.84      6.94 o
 -15   2   6      430.55      459.26     57.44 o
 -14   2   6      339.63      371.29     31.75 o
 -13   2   6       66.68       70.30     15.00 o
 -12   2   6       35.24       48.23     12.53 o
 -11   2   6      481.27      480.45     33.46 o
 -10   2   6      139.75       81.56     17.63 o
  -9   2   6      729.09      717.91     45.89 o
  -8   2   6      594.69      565.03     98.46 o
  -7   2   6       75.34       99.88     14.05 o
  -6   2   6     1424.22     1385.42     35.93 o
  -5   2   6      762.74      860.36     29.12 o
  -4   2   6     1047.16     1066.83     33.56 o
  -3   2   6     1977.46     1790.86     45.43 o
  -2   2   6     1560.88     1380.65     36.81 o
  -1   2   6      903.54      989.88     31.02 o
   0   2   6       12.06       16.28      2.23 o
   1   2   6      843.35      907.08     20.62 o
   2   2   6      515.00      601.60     17.45 o
   3   2   6     1197.48     1112.90     21.32 o
   4   2   6      518.34      467.96     20.30 o
   5   2   6      333.30      304.40     15.31 o
   6   2   6      275.27      276.83     13.35 o
   7   2   6      951.08      932.00     19.45 o
   8   2   6       63.57       45.72      6.84 o
   9   2   6       40.70       53.88      7.09 o
  10   2   6      102.44       78.28      8.44 o
  11   2   6       64.64       77.29      9.41 o
  12   2   6      186.89      167.48     19.61 o
  13   2   6      122.55       99.86     13.68 o
  14   2   6       47.54       41.00      7.31 o
 -17   3   6      126.24      122.65     21.78 o
 -16   3   6       31.75       53.89     16.05 o
 -15   3   6       12.55       34.91     10.53 o
 -14   3   6       53.71       55.57     14.44 o
 -13   3   6      469.44      397.74     58.62 o
 -12   3   6      461.00      379.71     36.22 o
 -11   3   6      448.27      433.77     35.43 o
 -10   3   6       38.23       16.42      4.47 o
  -9   3   6      464.56      427.09     34.77 o
  -8   3   6      111.96      132.42     20.66 o
  -7   3   6      125.50      132.68     18.26 o
  -6   3   6      328.98      244.14     24.08 o
  -5   3   6      450.59      399.65     15.03 o
  -4   3   6      223.88      178.20     16.12 o
  -3   3   6      132.41      126.17     15.63 o
  -2   3   6     2197.40     2634.30     53.66 o
  -1   3   6      976.77     1145.13     36.98 o
   0   3   6      134.94      172.93     14.39 o
   1   3   6        9.65        8.04      2.60 o
   2   3   6     1380.39     1469.06     41.43 o
   3   3   6      187.52      184.37     14.94 o
   4   3   6      247.43      240.79     16.48 o
   5   3   6      346.22      328.82     22.44 o
   6   3   6      115.83       99.55     11.01 o
   7   3   6        4.91       19.01      3.89 o
   8   3   6       58.37       42.30     10.26 o
   9   3   6      287.63      336.45     22.11 o
  10   3   6      308.46      316.66     27.07 o
  11   3   6       46.21       34.21      5.75 o
  12   3   6        2.49       13.40      3.71 o
  13   3   6       14.00       10.69      3.84 o
  14   3   6       11.77       15.17      3.90 o
 -16   4   6       99.58      105.44     24.11 o
 -15   4   6       51.31       40.99     13.46 o
 -14   4   6      257.18      291.48     43.92 o
 -13   4   6      101.45       92.77     18.06 o
 -12   4   6      461.00      382.90     41.48 o
 -11   4   6       75.49       78.66     15.10 o
 -10   4   6      675.50      579.83     52.24 o
  -9   4   6      198.16      191.53     41.16 o
  -8   4   6      504.96      467.12     26.71 o
  -7   4   6      534.66      490.09     30.53 o
  -6   4   6      559.33      537.23     26.98 o
  -5   4   6      215.60      187.07     29.26 o
  -4   4   6      298.07      307.34     30.78 o
  -3   4   6     2694.31     2921.08     59.05 o
  -2   4   6     5163.07     5896.25    207.89 o
  -1   4   6     1980.99     2193.34     35.61 o
   0   4   6      838.77      844.22     28.22 o
   1   4   6      192.16      206.78     23.07 o
   2   4   6       53.00       41.06      5.98 o
   3   4   6      526.35      538.12     23.06 o
   4   4   6      255.06      251.77     16.87 o
   5   4   6      134.83      169.07     18.97 o
   6   4   6      329.62      328.76     22.62 o
   7   4   6      260.45      261.29     25.56 o
   8   4   6      398.74      414.46     31.15 o
   9   4   6      171.17      183.85     23.81 o
  10   4   6       87.15       81.68     10.41 o
  11   4   6       24.39       26.83      7.56 o
  12   4   6      355.44      324.23     28.52 o
  13   4   6       27.46       18.88      5.22 o
 -16   5   6       33.72        8.75      4.57 o
 -15   5   6       42.05       38.62     10.03 o
 -14   5   6      172.78      128.93     33.19 o
 -13   5   6      196.34      152.55     35.00 o
 -12   5   6      530.08      592.20     29.64 o
 -11   5   6      160.26      123.17     26.52 o
 -10   5   6      850.24      772.98     46.91 o
  -9   5   6        8.09        6.84      3.03 o
  -7   5   6      245.74      215.06     20.79 o
  -6   5   6      360.51      316.42     23.26 o
  -4   5   6     1247.65     1390.91     30.20 o
  -3   5   6     1278.71     1421.07     35.33 o
  -2   5   6      826.87      969.38     44.77 o
  -1   5   6       11.64        7.88      2.09 o
   0   5   6      301.05      348.67     30.69 o
   1   5   6      581.78      579.01     23.20 o
   2   5   6      573.64      665.13     31.22 o
   3   5   6      608.31      665.11     30.19 o
   4   5   6      166.41      138.53     13.38 o
   5   5   6       66.19       78.96     10.07 o
   6   5   6       65.74       62.71      6.87 o
   7   5   6      138.71      131.64     13.08 o
   8   5   6     1035.26     1115.74     44.36 o
   9   5   6       84.33       72.05      9.11 o
  10   5   6      293.65      276.31     29.92 o
  11   5   6       72.10       69.09     11.28 o
  12   5   6       32.53       43.12      8.08 o
 -15   6   6       12.87       13.02      4.90 o
 -14   6   6        6.09        2.27      3.11 o
 -13   6   6        9.84        8.26      3.37 o
 -12   6   6       78.03       68.22     22.68 o
 -11   6   6       11.34        1.07      3.85 o
 -10   6   6       31.07       43.19     14.31 o
  -9   6   6      376.96      301.03     32.26 o
  -8   6   6       65.48       60.04     24.74 o
  -7   6   6     1010.91     1061.84     51.86 o
  -6   6   6       44.29       37.53      5.65 o
  -5   6   6      313.10      233.30     26.10 o
  -4   6   6       46.59       52.05      6.32 o
  -3   6   6      461.72      552.88     17.91 o
  -2   6   6       38.71       44.61      8.65 o
  -1   6   6      634.85      686.62     49.25 o
   0   6   6      164.19      214.17     32.83 o
   1   6   6      133.81      141.40     16.25 o
   2   6   6       41.96       43.72      5.97 o
   3   6   6      668.38      688.67     18.01 o
   4   6   6      319.84      297.17     24.91 o
   5   6   6      195.92      203.31     24.95 o
   6   6   6      151.42      160.40     15.59 o
   7   6   6       68.05       70.69      8.57 o
   8   6   6       79.64       72.66      9.11 o
   9   6   6        8.98        9.07      8.04 o
  10   6   6       31.17       28.38      5.58 o
  11   6   6      101.75       81.49     17.17 o
  12   6   6        1.78        3.46      8.01 o
 -14   7   6        4.72       10.89      7.20 o
 -13   7   6      113.67      100.54     21.52 o
 -12   7   6       85.14       89.25     12.86 o
 -11   7   6      158.02      173.51     26.98 o
 -10   7   6       28.31       51.81     13.36 o
  -9   7   6      178.33      159.59     31.32 o
  -8   7   6       85.11       72.57     16.22 o
  -7   7   6      251.51      242.30     37.08 o
  -6   7   6      260.14      240.80     25.01 o
  -5   7   6      123.38      110.95     24.66 o
  -4   7   6      235.82      198.91     36.13 o
  -3   7   6      438.78      396.25     22.80 o
  -2   7   6      688.81      606.33     64.27 o
  -1   7   6      385.41      463.57     41.78 o
   0   7   6      182.76      190.31     15.35 o
   1   7   6       74.89       97.67     10.31 o
   2   7   6      392.95      394.26     27.09 o
   3   7   6      966.15     1027.04     45.99 o
   4   7   6      103.49      139.28     15.91 o
   5   7   6       66.96       51.20     14.52 o
   6   7   6       66.10       75.48     12.56 o
   7   7   6       79.54       58.56     16.79 o
   8   7   6      175.80      224.62     19.19 o
   9   7   6       80.49       91.33     14.31 o
  10   7   6      107.52      127.27     15.85 o
 -12   8   6        3.32       -4.74      7.20 o
 -11   8   6       13.27       30.76     11.74 o
 -10   8   6       20.97       17.24      6.51 o
  -9   8   6       45.40       36.91      9.57 o
  -8   8   6       81.29       86.65     20.66 o
  -7   8   6      292.87      228.07     29.24 o
  -6   8   6      211.93      225.43     26.99 o
  -5   8   6       50.95       43.67     10.36 o
  -4   8   6       98.92      112.64     15.40 o
  -3   8   6       51.76       55.37      9.37 o
  -2   8   6      248.68      258.75     65.65 o
  -1   8   6      112.44      167.25     30.69 o
   0   8   6      455.59      422.77     37.65 o
   1   8   6      128.26      179.81     25.69 o
   2   8   6        1.50       13.39      3.22 o
   3   8   6       13.59       16.93      4.34 o
   4   8   6      107.60      137.62     14.09 o
   5   8   6       34.26       18.26      4.30 o
   6   8   6       31.84       30.71      6.89 o
   7   8   6        6.72        8.77      3.15 o
   8   8   6        0.59       15.60      4.62 o
   9   8   6       65.10       65.90     11.92 o
 -10   9   6       27.54       35.69     11.05 o
  -9   9   6        2.64       10.69      4.90 o
  -8   9   6       26.49       19.15      8.78 o
  -7   9   6       95.18      107.34     17.67 o
  -6   9   6      135.50      175.88     17.39 o
  -5   9   6      147.28      176.23     29.53 o
  -4   9   6      288.76      274.87     47.18 o
  -3   9   6        5.28       12.72      5.00 o
  -2   9   6       56.99       54.43      9.77 o
  -1   9   6       94.30      101.11     13.40 o
   0   9   6       51.10       64.86     21.91 o
   1   9   6      424.78      444.58     32.26 o
   2   9   6      172.78      163.86     20.86 o
   3   9   6      147.95      151.70     22.17 o
   4   9   6       86.77       61.36     14.22 o
   5   9   6       24.25       19.23      3.96 o
   6   9   6        1.50       22.34      7.01 o
   7   9   6      276.65      307.68     44.22 o
  -7  10   6        2.78       10.68      4.10 o
  -6  10   6       59.28       49.43     24.53 o
  -5  10   6        5.58       11.28      5.10 o
  -4  10   6       13.85       17.89     11.51 o
  -3  10   6       69.21       85.98     17.77 o
  -2  10   6       98.78      144.80     16.30 o
  -1  10   6       31.23       32.78      7.90 o
   0  10   6       72.22       72.23     12.44 o
   1  10   6       41.80       24.63     17.17 o
   2  10   6        6.87       16.24      6.76 o
   3  10   6       53.02       44.71      9.74 o
   4  10   6       26.31       39.19     18.29 o
 -10  -9   7       41.69       40.89     13.32 o
  -9  -9   7        7.09        5.13      4.70 o
  -8  -9   7      123.51      107.31     28.88 o
  -7  -9   7       13.39       21.32      6.88 o
  -6  -9   7       98.20       67.57     18.42 o
  -5  -9   7       76.14       42.37     12.80 o
  -4  -9   7       46.46       25.59      8.62 o
  -3  -9   7       58.94       34.18      9.11 o
   0  -9   7      108.60       73.66     22.47 o
   1  -9   7      109.09       84.84     25.73 o
   2  -9   7       40.90       41.32     12.47 o
   3  -9   7       56.29       59.91     19.38 o
   4  -9   7      128.83      129.03     23.16 o
   5  -9   7      147.35      133.63     32.47 o
   6  -9   7      153.54      172.09     40.99 o
 -12  -8   7      182.25      288.75     53.66 o
 -11  -8   7       94.84       95.08     23.69 o
 -10  -8   7      114.24      115.37     28.46 o
  -9  -8   7       11.26       23.23      7.27 o
  -8  -8   7       18.18       10.43      5.49 o
  -7  -8   7       46.66       42.73      9.41 o
  -6  -8   7      251.50      257.53     24.77 o
  -5  -8   7      259.82      268.12     20.79 o
  -4  -8   7      107.78       83.17     20.63 o
  -3  -8   7      301.06      283.09     64.78 o
  -2  -8   7       94.44       56.95     15.46 o
  -1  -8   7      257.85      239.31     28.07 o
   0  -8   7      585.40      617.80     52.11 o
   1  -8   7       60.79       68.40     16.81 o
   2  -8   7      156.38      138.17     27.08 o
   3  -8   7      141.76      152.48     30.07 o
   4  -8   7      106.94       91.36     22.01 o
   5  -8   7       55.66       42.01     11.42 o
   6  -8   7      118.61      123.40     25.36 o
   7  -8   7      150.94      152.48     29.58 o
   8  -8   7       64.73       71.26     19.97 o
 -14  -7   7       25.17       28.16      9.61 o
 -13  -7   7       23.75       24.54      8.95 o
 -12  -7   7       29.73       20.79      9.18 o
 -11  -7   7       15.77       19.61      7.63 o
 -10  -7   7       64.10       63.63     16.45 o
  -9  -7   7      178.95      191.96     25.96 o
  -8  -7   7      189.52      183.77     37.18 o
  -7  -7   7      161.01      168.21     33.36 o
  -6  -7   7       10.43        8.03      4.87 o
  -5  -7   7      185.65      152.45     29.77 o
  -3  -7   7       90.70       85.24     12.11 o
  -2  -7   7      263.47      196.59     29.58 o
  -1  -7   7       97.35       92.44     12.20 o
   0  -7   7       55.23       46.99      8.77 o
   1  -7   7       51.13       49.76      7.47 o
   2  -7   7      227.60      187.08     18.21 o
   3  -7   7       27.18       22.76      5.79 o
   4  -7   7      209.36      162.01     21.96 o
   5  -7   7       10.65        5.23      8.47 o
   6  -7   7       49.90       29.09     12.42 o
   7  -7   7        0.26       21.22      6.88 o
   8  -7   7       77.15       98.60     19.54 o
   9  -7   7       49.66       44.91     11.71 o
  10  -7   7       52.32       25.89     11.38 o
 -15  -6   7        1.95       -6.81      7.70 o
 -14  -6   7        5.27       19.64      8.65 o
 -13  -6   7      406.24      538.68     54.84 o
 -12  -6   7      333.09      347.80     58.53 o
 -11  -6   7      118.81      158.96     29.58 o
 -10  -6   7      110.34      114.78     25.79 o
  -9  -6   7      116.11      129.16     26.94 o
  -8  -6   7      431.37      408.24     51.72 o
  -7  -6   7      701.14      721.23     48.82 o
  -6  -6   7      686.56      702.12     43.56 o
  -5  -6   7      132.68      132.35     28.98 o
  -4  -6   7      399.32      442.58     24.61 o
  -3  -6   7      231.44      253.19     30.56 o
  -2  -6   7      102.94      107.03     14.32 o
  -1  -6   7      179.04      137.06     19.72 o
   0  -6   7       10.90        6.24      3.32 o
   1  -6   7      547.82      547.71     60.42 o
   2  -6   7      706.95      648.43     23.16 o
   3  -6   7      174.76      187.52     35.40 o
   4  -6   7      551.93      550.70     62.87 o
   5  -6   7      327.23      295.62     39.54 o
   6  -6   7      188.84      199.23     37.37 o
   7  -6   7      255.79      300.69     24.71 o
   8  -6   7      434.60      431.89     33.75 o
   9  -6   7      217.77      257.50     37.70 o
  10  -6   7      326.79      379.42     58.66 o
  11  -6   7       14.50       30.63     11.09 o
 -16  -5   7        0.26       14.54      9.41 o
 -15  -5   7       47.99       57.90     15.07 o
 -14  -5   7      151.27      157.98     26.48 o
 -13  -5   7       55.88       50.33     14.08 o
 -12  -5   7      257.88      242.30     17.11 o
 -11  -5   7        6.78       12.44      6.05 o
 -10  -5   7       44.86       48.36      9.80 o
  -9  -5   7      457.39      424.98     36.32 o
  -8  -5   7      383.44      352.74     43.66 o
  -7  -5   7      376.44      397.77     30.89 o
  -6  -5   7        9.41       25.23      8.26 o
  -5  -5   7       98.29       76.59     16.71 o
  -4  -5   7      313.85      324.38     31.58 o
  -3  -5   7      935.49     1063.46     40.73 o
  -2  -5   7      195.73      179.51     12.69 o
  -1  -5   7       94.82      114.49     17.68 o
   0  -5   7      517.24      525.09     29.43 o
   1  -5   7      240.10      257.28     21.62 o
   2  -5   7      233.67      221.16     21.56 o
   3  -5   7      173.52      186.73     37.01 o
   4  -5   7      297.17      410.64     47.54 o
   5  -5   7      221.83      255.95     32.31 o
   6  -5   7      316.39      267.72     35.69 o
   7  -5   7        6.49        2.96      1.36 o
   8  -5   7      366.19      358.30     51.86 o
   9  -5   7      198.76      151.94     35.33 o
  10  -5   7       98.46       80.92     17.44 o
  11  -5   7       24.15       16.68     10.66 o
  12  -5   7       12.92        8.65      4.38 o
 -16  -4   7       41.37       13.36      9.31 o
 -15  -4   7       35.70       16.94      6.12 o
 -14  -4   7      252.67      275.33     42.14 o
 -13  -4   7      199.59      225.16     20.56 o
 -12  -4   7        4.72        5.13      5.99 o
 -11  -4   7      291.75      345.66     46.75 o
 -10  -4   7       87.79       84.61     15.92 o
  -9  -4   7       54.49       69.97     15.59 o
  -8  -4   7      162.59      175.45     31.32 o
  -7  -4   7      501.74      500.38     30.66 o
  -6  -4   7       83.18      106.59     14.18 o
  -5  -4   7      555.66      466.76     38.43 o
  -4  -4   7      127.63       96.72     12.47 o
  -3  -4   7     1966.15     2021.44     38.47 o
  -2  -4   7     2394.69     2503.76     59.12 o
  -1  -4   7     1062.96      975.40     27.08 o
   0  -4   7      413.70      386.37     21.34 o
   1  -4   7     1225.86     1220.66     36.68 o
   2  -4   7     1389.45     1327.45     50.99 o
   3  -4   7       34.53       27.96      9.47 o
   4  -4   7        1.20        1.19      7.04 o
   5  -4   7       71.83       94.25     20.04 o
   6  -4   7       55.56       36.09      5.88 o
   7  -4   7      344.43      286.70     42.92 o
   8  -4   7       15.94       10.37      5.13 o
   9  -4   7      266.79      248.77     63.48 o
  10  -4   7       77.56      100.48     35.33 o
  11  -4   7      129.20      117.16     33.11 o
  12  -4   7        7.30       10.50      3.18 o
  13  -4   7       60.33       31.93      9.28 o
 -17  -3   7       18.65       25.50     11.74 o
 -16  -3   7      160.56      179.86     21.84 o
 -15  -3   7       89.32      111.89     23.13 o
 -14  -3   7       28.63       25.00      9.54 o
 -13  -3   7      264.66      303.75     43.13 o
 -12  -3   7       13.80       45.04     13.88 o
 -11  -3   7      241.34      258.55     40.30 o
 -10  -3   7       50.11       65.01     12.73 o
  -9  -3   7      941.83      968.82     58.95 o
  -8  -3   7      430.57      434.72     45.14 o
  -7  -3   7       50.95       44.15      8.72 o
  -6  -3   7       67.05       65.27     11.78 o
  -5  -3   7      379.91      391.33     40.99 o
  -4  -3   7      668.25      597.17     20.13 o
  -3  -3   7      701.71      583.04     33.44 o
  -2  -3   7      678.70      577.95     18.88 o
  -1  -3   7      353.46      343.29     44.17 o
   0  -3   7     1573.66     1723.22     33.69 o
   1  -3   7      571.72      655.37     36.48 o
   2  -3   7      380.16      364.48     21.19 o
   3  -3   7      462.83      444.11     32.64 o
   4  -3   7       10.27        7.41      3.06 o
   5  -3   7      805.77      766.53     39.94 o
   6  -3   7      374.33      324.85     19.19 o
   7  -3   7      143.72      128.37     16.00 o
   8  -3   7      161.36      132.83     14.82 o
   9  -3   7       37.02       52.90      9.00 o
  10  -3   7      147.18      113.02     26.24 o
  11  -3   7      167.10      153.95     27.31 o
  12  -3   7      151.24      152.54     39.97 o
  13  -3   7       97.93      107.16     25.07 o
 -17  -2   7       61.53       81.79     20.63 o
 -16  -2   7        1.65       14.71      7.01 o
 -15  -2   7       55.38       60.47     18.95 o
 -14  -2   7        2.51        6.55      6.22 o
 -13  -2   7      107.27       87.90     18.00 o
 -12  -2   7       67.46       61.98     16.58 o
 -11  -2   7      638.19      656.52     36.75 o
 -10  -2   7      108.50      106.49     17.30 o
  -9  -2   7      125.09      152.09     22.83 o
  -8  -2   7        5.78       -0.23      5.56 o
  -7  -2   7       77.56       82.48     12.50 o
  -6  -2   7     1961.59     2148.76     40.73 o
  -5  -2   7      234.06      217.00     30.69 o
  -4  -2   7      382.61      385.96     15.50 o
  -3  -2   7      425.19      508.69     15.70 o
  -2  -2   7     2314.12     2279.56    129.90 o
  -1  -2   7     3022.31     3453.90     61.19 o
   0  -2   7      290.05      285.56     22.67 o
   1  -2   7      625.10      713.89     38.66 o
   2  -2   7     1185.22     1219.34     33.66 o
   3  -2   7     1185.79     1091.35     28.35 o
   4  -2   7      407.59      444.72     20.07 o
   5  -2   7      114.19      134.11     17.90 o
   6  -2   7      116.71      144.38     13.89 o
   7  -2   7      322.27      390.26     17.75 o
   8  -2   7      109.39      108.33     12.39 o
   9  -2   7      450.17      438.60     33.05 o
  10  -2   7       17.11       25.43      5.49 o
  11  -2   7        3.61       -4.13      3.96 o
  12  -2   7       13.10       15.30      8.21 o
  13  -2   7       20.54       19.67      9.15 o
  14  -2   7       45.66       40.83     11.51 o
 -18  -1   7       18.79       29.35     11.51 o
 -17  -1   7       53.71       30.43     13.32 o
 -16  -1   7      113.79      145.21     31.65 o
 -15  -1   7      290.55      320.56     28.75 o
 -14  -1   7      134.71      143.67     27.70 o
 -13  -1   7      112.31      102.58     19.90 o
 -12  -1   7     1063.64     1006.89     67.31 o
 -11  -1   7      218.36      209.37     22.04 o
 -10  -1   7     1036.58     1018.50     39.35 o
  -9  -1   7      805.89     1045.97     69.28 o
  -8  -1   7      441.67      449.49     31.48 o
  -7  -1   7     2652.11     2662.96     48.85 o
  -6  -1   7      370.25      409.52     47.31 o
  -5  -1   7     2695.44     2852.29     58.86 o
  -4  -1   7      235.59      169.10     13.75 o
  -3  -1   7     2099.49     2063.12    107.08 o
  -2  -1   7     1217.97     1045.34     39.05 o
   0  -1   7      389.80      389.19     29.38 o
   1  -1   7      966.80      964.86     24.08 o
   2  -1   7      127.72      191.42     17.64 o
   3  -1   7       18.65       30.03      3.63 o
   4  -1   7      999.66      984.12     41.39 o
   5  -1   7      630.02      511.13     22.26 o
   6  -1   7      620.84      611.04     20.68 o
   7  -1   7      100.62       69.89     22.39 o
   8  -1   7      525.11      473.32     55.16 o
   9  -1   7      208.64      160.89     19.48 o
  10  -1   7      129.80      174.54     24.88 o
  11  -1   7      159.85      160.64     20.35 o
  12  -1   7       98.69       92.51     18.53 o
  13  -1   7       64.28       68.90     11.14 o
  14  -1   7       22.73       19.19      6.09 o
 -18   0   7       75.04      102.15     18.16 o
 -17   0   7        0.14       13.03      7.20 o
 -16   0   7      202.76      191.99     23.59 o
 -15   0   7       40.93       51.06     14.38 o
 -14   0   7       45.64       70.27     14.77 o
 -13   0   7       13.20       26.42     10.72 o
 -12   0   7      123.38      113.76     19.84 o
 -11   0   7      221.72      237.69     23.75 o
 -10   0   7      332.70      329.71     29.02 o
  -9   0   7       29.24       30.33      5.72 o
  -8   0   7       21.20       40.76      7.53 o
  -7   0   7       27.63       27.67      5.56 o
  -6   0   7      259.95      377.28     37.90 o
  -5   0   7      119.41      205.35     25.46 o
  -4   0   7      227.35      264.24     32.04 o
  -3   0   7      215.58      206.73     25.56 o
  -2   0   7      880.39     1016.26     29.97 o
  -1   0   7       84.56       52.21      8.29 o
   0   0   7     6676.07     5806.27     71.62 o
   1   0   7       13.73        4.20      2.80 o
   2   0   7      434.51      540.64     15.36 o
   3   0   7      542.66      476.26     16.11 o
   4   0   7      232.98      194.56     13.98 o
   5   0   7       13.84       25.71      5.45 o
   6   0   7     1184.40     1251.11     20.31 o
   7   0   7     1516.79     1371.58     19.21 o
   8   0   7      408.00      459.10     18.53 o
   9   0   7       80.63       99.27     11.70 o
  10   0   7       10.88       18.85      7.19 o
  11   0   7       14.09       23.32      4.56 o
  12   0   7       54.50       50.81      9.28 o
  13   0   7       10.97       12.66      8.06 o
  14   0   7       21.88       24.06     13.60 o
 -18   1   7       18.30       13.65      8.55 o
 -17   1   7       50.28       64.74     16.25 o
 -16   1   7      115.70      133.73     26.52 o
 -15   1   7      292.48      245.85     36.75 o
 -14   1   7      136.05      141.00     27.70 o
 -13   1   7      111.91       87.61     16.35 o
 -12   1   7     1067.04      998.47     40.37 o
 -11   1   7      221.98      206.47     24.71 o
 -10   1   7     1022.15     1034.62     63.00 o
  -9   1   7      779.32      857.63     57.21 o
  -8   1   7      463.87      471.53     42.87 o
  -7   1   7     2634.06     2733.49     55.30 o
  -6   1   7      363.99      445.12     45.63 o
  -5   1   7     2699.08     2826.50     53.89 o
  -4   1   7      227.54      213.71     23.72 o
  -3   1   7     2133.67     2115.27     33.13 o
  -1   1   7     6244.21     6828.98     81.52 o
   0   1   7      367.38      324.97     21.59 o
   1   1   7      963.31      884.70     40.28 o
   2   1   7      128.19      160.33     13.33 o
   3   1   7       21.58       41.67      4.42 o
   4   1   7     1020.72     1044.24     38.48 o
   5   1   7      620.21      512.39     16.67 o
   6   1   7      628.66      578.93     16.87 o
   7   1   7       93.55       64.84      7.93 o
   8   1   7      533.73      516.11     39.25 o
   9   1   7      211.46      185.89     14.19 o
  10   1   7      124.18      133.57     15.92 o
  11   1   7      157.84      136.11     17.23 o
  12   1   7       91.13       85.97     13.20 o
  13   1   7       60.82       56.52     11.17 o
  14   1   7       24.24       36.92      7.93 o
 -17   2   7       60.63       77.08     21.09 o
 -16   2   7        1.65       17.11      6.81 o
 -15   2   7       54.52       52.18     12.21 o
 -14   2   7        3.20       15.03      4.67 o
 -13   2   7      104.33      108.66     22.73 o
 -12   2   7       68.85       82.48     16.88 o
 -11   2   7      626.55      635.14     50.86 o
 -10   2   7      113.55      100.80     12.76 o
  -9   2   7      122.93      137.61     16.68 o
  -8   2   7        5.12        4.47      2.66 o
  -7   2   7       76.44       70.83     13.39 o
  -6   2   7     1951.48     1939.23     38.33 o
  -5   2   7      243.88      220.62     25.50 o
  -4   2   7      392.66      391.66     16.65 o
  -2   2   7     2330.44     2331.90     47.31 o
  -1   2   7     3013.75     3228.27     70.99 o
   0   2   7      295.16      255.21     19.12 o
   1   2   7      614.08      619.35     10.24 o
   2   2   7     1209.48     1170.64     36.34 o
   3   2   7     1171.77     1098.17     23.27 o
   4   2   7      409.08      440.76     16.93 o
   5   2   7      112.94      143.44     11.30 o
   6   2   7      114.46      150.07     10.16 o
   7   2   7      316.85      381.07     24.46 o
   8   2   7      113.89      116.20     10.82 o
   9   2   7      446.60      443.94     22.37 o
  10   2   7       17.86       24.66      4.03 o
  11   2   7        3.33        7.66      2.67 o
  12   2   7       13.07       11.21      6.89 o
  13   2   7       19.86       18.59      8.66 o
  14   2   7       47.15       37.67      6.84 o
 -17   3   7       20.15       13.88      7.04 o
 -16   3   7      155.39      131.59     23.49 o
 -15   3   7       87.58       89.45     23.26 o
 -14   3   7       25.75        9.08      5.00 o
 -13   3   7      266.56      254.17     48.62 o
 -12   3   7       14.61       12.96      4.28 o
 -11   3   7      247.18      223.05     30.83 o
 -10   3   7       45.85       52.60     12.17 o
  -9   3   7      937.28      988.40     35.14 o
  -8   3   7      446.57      431.56     51.75 o
  -7   3   7       44.83       31.48      8.32 o
  -6   3   7       63.04       66.88     10.86 o
  -5   3   7      375.09      356.95     15.56 o
  -4   3   7      678.29      589.31     25.00 o
  -3   3   7      707.73      640.33     23.79 o
  -2   3   7      685.46      606.91     24.02 o
  -1   3   7      366.71      323.92     26.42 o
   0   3   7     1554.67     1693.49     22.33 o
   1   3   7      569.96      602.42     17.57 o
   2   3   7      383.40      384.44     21.70 o
   3   3   7      464.36      434.49     18.85 o
   4   3   7        7.90       13.97      2.87 o
   5   3   7      808.09      775.49     14.35 o
   6   3   7      382.30      374.13     17.60 o
   7   3   7      141.96      117.79     11.78 o
   8   3   7      159.86      141.91     12.79 o
   9   3   7       37.67       52.72      7.16 o
  10   3   7      143.68      105.88     10.98 o
  11   3   7      171.23      166.23     16.69 o
  12   3   7      154.92      139.32     17.79 o
  13   3   7       96.96       90.57     12.68 o
 -16   4   7       41.66       36.81      9.64 o
 -15   4   7       36.69       31.94     10.72 o
 -14   4   7      255.60      232.99     41.32 o
 -13   4   7      196.06      183.34     35.30 o
 -12   4   7        6.83        5.86      3.16 o
 -11   4   7      291.76      229.33     20.46 o
 -10   4   7       89.78       71.65     13.49 o
  -9   4   7       55.68       50.27     10.99 o
  -8   4   7      159.17      138.40     23.62 o
  -7   4   7      508.19      559.47     36.91 o
  -6   4   7       88.62      110.21     15.13 o
  -5   4   7      543.77      422.51     22.57 o
  -4   4   7      126.07      101.91     10.60 o
  -3   4   7     1985.90     2113.62     60.37 o
  -2   4   7     2378.30     2614.47     67.41 o
  -1   4   7     1066.92      903.69     42.09 o
   0   4   7      417.99      329.72     44.92 o
   1   4   7     1226.60     1150.05     34.79 o
   2   4   7     1399.53     1351.12     30.76 o
   3   4   7       32.15       31.55      3.91 o
   4   4   7        1.71        2.72      3.02 o
   5   4   7       71.72      106.32     12.88 o
   6   4   7       55.03       54.31      7.96 o
   7   4   7      342.22      305.33     27.96 o
   8   4   7       18.15       10.47      6.77 o
   9   4   7      268.05      248.17     27.43 o
  10   4   7       79.12       89.30     11.70 o
  11   4   7      131.26      112.90     13.69 o
  12   4   7        7.22       11.04      4.72 o
  13   4   7       58.61       50.53     11.69 o
 -16   5   7        0.14        5.03      3.95 o
 -15   5   7       49.95       46.85     13.19 o
 -14   5   7      148.97      143.11     28.98 o
 -13   5   7       56.16       51.06     13.95 o
 -12   5   7      257.80      207.52     29.41 o
 -11   5   7        6.65        3.88      3.09 o
 -10   5   7       45.72       32.57      9.08 o
  -8   5   7      386.43      363.92     23.19 o
  -7   5   7      377.07      347.14     24.31 o
  -6   5   7       10.17        7.44      4.01 o
  -5   5   7      100.76       78.56     13.55 o
  -4   5   7      308.41      314.60     17.78 o
  -3   5   7      941.09      943.62     24.90 o
  -2   5   7      191.15      152.56     20.18 o
  -1   5   7       93.94       87.08     19.80 o
   0   5   7      514.96      568.91     25.43 o
   1   5   7      237.13      249.15     29.24 o
   2   5   7      231.41      225.77     14.69 o
   3   5   7      172.69      140.96     14.16 o
   4   5   7      303.37      292.81     31.21 o
   5   5   7      219.38      205.94     18.66 o
   6   5   7      311.68      295.26     27.15 o
   7   5   7        6.04        5.38      6.94 o
   8   5   7      366.87      379.01     32.61 o
   9   5   7      199.68      173.66     16.78 o
  10   5   7       98.24       99.18     12.59 o
  11   5   7       23.03       36.03      7.05 o
  12   5   7       13.99       11.85      3.31 o
 -15   6   7        1.91       10.34     11.47 o
 -14   6   7        5.73       21.78     10.99 o
 -13   6   7      412.41      420.99     58.76 o
 -12   6   7      323.14      314.45     45.91 o
 -11   6   7      122.70       99.41     16.70 o
 -10   6   7      116.90       93.25     27.68 o
  -9   6   7      118.21       99.68     25.07 o
  -8   6   7      433.85      456.76     48.62 o
  -7   6   7      683.52      666.23     44.53 o
  -6   6   7      688.18      679.41     28.81 o
  -5   6   7      131.41      117.55     18.21 o
  -4   6   7      406.28      401.21     25.64 o
  -3   6   7      221.59      253.92     48.62 o
  -2   6   7      103.86      105.26     31.50 o
  -1   6   7      178.08      207.59     27.08 o
   0   6   7        8.45       13.72      6.55 o
   1   6   7      556.99      600.55     30.20 o
   2   6   7      700.97      701.80     23.35 o
   3   6   7      184.27      180.68     17.78 o
   4   6   7      536.36      508.55     44.70 o
   5   6   7      330.12      266.50     33.35 o
   6   6   7      186.90      161.97     19.76 o
   7   6   7      254.60      250.04     17.72 o
   8   6   7      425.57      439.69     31.36 o
   9   6   7      211.01      226.25     27.51 o
  10   6   7      327.38      301.48     60.53 o
  11   6   7       16.03       15.12      3.64 o
 -14   7   7       24.85       22.83      6.58 o
 -13   7   7       23.33       39.58     12.01 o
 -12   7   7       28.19       28.36     10.49 o
 -11   7   7       16.01       16.88      9.64 o
 -10   7   7       65.18       52.11     13.92 o
  -9   7   7      180.10      172.49     30.07 o
  -8   7   7      188.87      114.44     47.64 o
  -7   7   7      159.86      101.51     31.58 o
  -6   7   7       11.14        4.91      5.31 o
  -5   7   7      189.28      141.73     26.76 o
  -4   7   7       18.37        6.86      2.85 o
  -3   7   7       89.76       63.03      7.86 o
  -2   7   7      261.37      240.98     29.38 o
  -1   7   7       96.80      109.12     28.75 o
   0   7   7       55.91       53.24      9.02 o
   1   7   7       52.24       67.63     22.04 o
   2   7   7      225.57      230.79     19.81 o
   3   7   7       27.49       39.00      5.24 o
   4   7   7      208.28      158.82     18.63 o
   5   7   7       10.49        5.08      5.64 o
   6   7   7       49.26       58.99     11.00 o
   7   7   7        0.25        1.31     11.45 o
   8   7   7       77.16      103.04     21.98 o
   9   7   7       49.59       40.40     10.46 o
  10   7   7       52.12       62.89     11.93 o
 -12   8   7      187.45      217.29     39.35 o
 -11   8   7       92.13       98.50     20.76 o
 -10   8   7      113.39      116.92     25.79 o
  -9   8   7       10.85        7.04      6.22 o
  -8   8   7       17.76       25.07      8.32 o
  -7   8   7       45.42       26.69      5.80 o
  -6   8   7      256.48      263.84     50.30 o
  -5   8   7      263.68      262.40     43.20 o
  -4   8   7      103.33      116.37     35.60 o
  -3   8   7      303.82      290.95     42.76 o
  -2   8   7       92.17       89.78     24.94 o
  -1   8   7      254.49      306.00     47.58 o
   0   8   7      600.54      685.78     43.14 o
   1   8   7       55.66       72.15     10.87 o
   2   8   7      151.18      148.94     20.66 o
   3   8   7      142.01      148.89     19.82 o
   4   8   7      108.58       91.89     12.62 o
   5   8   7       55.31       65.11     12.03 o
   6   8   7      119.97      141.72     20.38 o
   7   8   7      149.46      186.53     17.35 o
   8   8   7       63.69      105.21     15.84 o
 -10   9   7       42.11       33.92     13.06 o
  -9   9   7        8.31       17.60      7.11 o
  -8   9   7      122.28      142.09     24.77 o
  -7   9   7       14.79       10.59      4.33 o
  -6   9   7       97.73      104.62     15.87 o
  -5   9   7       75.65       67.60     14.56 o
  -4   9   7       47.35       78.59     20.66 o
  -3   9   7       56.01       70.30     18.65 o
  -2   9   7       44.15       57.26     18.32 o
  -1   9   7      117.44      121.11     18.28 o
   0   9   7      105.48       98.09     15.95 o
   1   9   7      106.65      113.54     17.69 o
   2   9   7       40.67       22.07      8.44 o
   3   9   7       57.63       49.37      7.82 o
   4   9   7      129.81      143.17     24.16 o
   5   9   7      151.58      176.88     25.71 o
   6   9   7      149.85      188.46     28.67 o
  -6  10   7       73.64       76.95     18.52 o
  -5  10   7       89.85      113.72     19.54 o
  -4  10   7       51.54       78.84     14.84 o
  -3  10   7       50.56       77.26     23.39 o
  -2  10   7       15.50       12.13      6.94 o
  -1  10   7        6.72       18.71     13.21 o
   0  10   7       57.32       61.26     12.78 o
   1  10   7       61.25       82.73     13.31 o
   2  10   7       89.99       99.41     22.21 o
   3  10   7       76.44       72.43     30.51 o
 -10  -9   8       58.10       49.58     15.53 o
  -9  -9   8       73.93       60.30     14.97 o
  -8  -9   8        1.77        4.28      2.43 o
  -7  -9   8       61.27       43.49     11.42 o
  -6  -9   8      110.86       83.27     25.99 o
  -5  -9   8      107.44       86.85     28.49 o
  -4  -9   8      207.89      179.33     21.68 o
  -3  -9   8      200.65      168.57     11.78 o
   0  -9   8      183.00      137.05     35.17 o
   1  -9   8      273.55      208.41     41.98 o
   2  -9   8      215.87      185.58     41.45 o
   3  -9   8        3.52       -0.46      5.46 o
   4  -9   8       54.37       46.49     13.06 o
   5  -9   8       13.51        6.55      4.24 o
 -12  -8   8       30.01       42.67     15.46 o
 -11  -8   8        6.10        5.33      5.23 o
 -10  -8   8       74.25       59.61     18.32 o
  -9  -8   8       36.32       33.82      8.62 o
  -8  -8   8        2.39        4.70      3.88 o
  -7  -8   8      118.92      111.56     24.08 o
  -6  -8   8       91.56       65.99     15.59 o
  -5  -8   8       81.99       72.18     15.00 o
  -4  -8   8       41.90       28.79      8.19 o
  -3  -8   8       33.05       25.96      8.09 o
  -2  -8   8        2.48        3.43      1.55 o
  -1  -8   8      268.50      211.77     23.62 o
   0  -8   8      176.67      161.98     17.58 o
   1  -8   8       52.93       36.10      7.52 o
   2  -8   8       15.68        4.77      4.38 o
   3  -8   8       10.56        8.32      5.53 o
   4  -8   8       55.71       35.10     12.86 o
   5  -8   8       11.07       13.65      4.87 o
   6  -8   8        8.55       13.16      6.74 o
   7  -8   8       80.02       99.98     24.25 o
   8  -8   8        5.20        3.98      5.40 o
 -13  -7   8      143.21      144.59     26.55 o
 -12  -7   8      111.65      100.27     23.56 o
 -11  -7   8      140.23      169.92     26.02 o
 -10  -7   8       16.73        4.57      4.18 o
  -9  -7   8       58.90       79.35     15.20 o
  -8  -7   8       49.83       49.15     11.22 o
  -7  -7   8      144.25      149.03     30.46 o
  -6  -7   8      341.45      291.38     25.56 o
  -5  -7   8      171.57      180.28     33.49 o
  -4  -7   8     1026.48     1135.72    111.89 o
  -3  -7   8      698.48      839.73     48.00 o
  -2  -7   8      167.80      122.87     15.98 o
  -1  -7   8      148.73      114.55     15.15 o
   0  -7   8      544.27      534.15     29.22 o
   1  -7   8      132.85      117.98     23.47 o
   2  -7   8      543.52      581.01     30.26 o
   3  -7   8      271.24      300.85     17.30 o
   4  -7   8      254.43      233.15     23.11 o
   5  -7   8       88.74       74.91     11.77 o
   6  -7   8       16.48        4.93      2.70 o
   7  -7   8       77.33       85.37     20.89 o
   8  -7   8       71.38       73.56     25.13 o
   9  -7   8      374.48      403.89     33.92 o
 -15  -6   8       43.58       52.34     17.77 o
 -14  -6   8      101.75       96.19     25.76 o
 -13  -6   8      302.13      362.93     46.45 o
 -12  -6   8        3.34        1.25      5.63 o
 -11  -6   8      179.52      199.66     32.80 o
 -10  -6   8       11.08       13.98      4.34 o
  -9  -6   8        1.63       14.54      5.66 o
  -8  -6   8       19.54       17.17      5.69 o
  -7  -6   8      809.67      958.17     52.44 o
  -6  -6   8       26.72       36.71     10.23 o
  -5  -6   8      350.33      428.24     47.11 o
  -4  -6   8     1018.92     1099.37     51.58 o
  -3  -6   8      585.32      634.15     23.91 o
  -2  -6   8      754.92      794.28     25.09 o
  -1  -6   8       30.49       24.83      4.34 o
   0  -6   8       33.68       22.12      3.90 o
   1  -6   8       13.84       25.22     11.58 o
   2  -6   8      308.94      347.05     34.28 o
   3  -6   8      481.49      465.16     44.82 o
   4  -6   8      481.59      486.04     35.56 o
   5  -6   8      196.99      211.31     36.25 o
   6  -6   8       33.94       42.87     11.51 o
   7  -6   8       75.63       73.17     18.46 o
   8  -6   8      415.98      485.84     46.98 o
   9  -6   8       79.21      116.59     23.69 o
  10  -6   8       12.04       16.48      7.17 o
 -16  -5   8       70.72       60.89     16.15 o
 -15  -5   8       10.97       28.82     11.91 o
 -14  -5   8      401.50      408.83     23.09 o
 -13  -5   8      121.09      119.62     25.56 o
 -12  -5   8      123.23      153.87     30.60 o
 -11  -5   8      357.02      332.37     49.18 o
 -10  -5   8      272.75      299.47     49.78 o
  -9  -5   8       16.96       25.36      7.70 o
  -8  -5   8      279.59      339.45     43.75 o
  -7  -5   8     1322.06     1464.31     45.93 o
  -6  -5   8      659.11      705.47     44.28 o
  -5  -5   8     1006.36      920.66     40.23 o
  -4  -5   8      555.67      479.69     37.27 o
  -3  -5   8      508.97      441.67     21.24 o
  -2  -5   8      944.75     1049.67     49.48 o
  -1  -5   8      416.97      470.83     27.68 o
   0  -5   8       75.36       80.16     14.90 o
   1  -5   8      787.29      723.02     35.45 o
   2  -5   8     1227.35     1238.66    100.42 o
   3  -5   8      387.32      449.13     26.94 o
   4  -5   8      725.60      714.42     47.54 o
   5  -5   8       30.81       32.57      8.39 o
   6  -5   8      143.94      168.37     25.40 o
   7  -5   8      175.21      145.87     38.79 o
   8  -5   8      505.21      614.64     78.76 o
   9  -5   8      194.74      229.30     29.18 o
  10  -5   8       66.84       56.91     14.48 o
  11  -5   8      202.07      189.13     39.21 o
 -16  -4   8       94.33      108.01     22.70 o
 -15  -4   8       11.38       17.67      5.95 o
 -14  -4   8       14.27       22.27     10.69 o
 -13  -4   8       38.03       30.43      9.84 o
 -12  -4   8       82.71       82.51     16.32 o
 -11  -4   8      275.97      317.80     46.95 o
 -10  -4   8      238.58      250.52     40.07 o
  -9  -4   8      578.33      560.23     70.27 o
  -8  -4   8      132.33      160.05     31.45 o
  -7  -4   8      182.46      154.16     25.96 o
  -6  -4   8      772.71      808.84     44.48 o
  -5  -4   8      306.42      325.99     44.15 o
  -4  -4   8      756.06      763.97     26.78 o
  -3  -4   8      231.51      237.30     17.81 o
  -2  -4   8      894.30      864.11     52.57 o
  -1  -4   8      167.46      185.14     16.90 o
   0  -4   8      132.54      153.29     15.26 o
   1  -4   8       48.03       68.89     10.86 o
   2  -4   8       75.89       81.19     17.90 o
   3  -4   8      448.69      420.67     38.79 o
   4  -4   8        5.82       13.16      8.69 o
   5  -4   8      108.93       80.70     14.59 o
   6  -4   8      555.52      569.17     19.91 o
   7  -4   8      229.59      188.77     35.65 o
   8  -4   8        4.05       11.56      3.12 o
   9  -4   8       78.16       66.94     20.22 o
  10  -4   8        7.24        6.29      3.59 o
  11  -4   8       97.42      121.02     31.52 o
  12  -4   8      239.68      220.61     59.23 o
 -17  -3   8      110.95      141.56     30.20 o
 -16  -3   8       24.06       31.22     12.50 o
 -15  -3   8       73.45       75.96     22.07 o
 -14  -3   8      107.91      109.81     22.60 o
 -13  -3   8      112.10      110.83     21.19 o
 -12  -3   8      255.12      266.15     44.77 o
 -11  -3   8      213.72      206.50     31.29 o
 -10  -3   8      127.84      115.31     23.09 o
  -9  -3   8       80.21      108.86     18.42 o
  -8  -3   8       11.17       17.73      6.35 o
  -7  -3   8      114.81      109.75     19.90 o
  -6  -3   8      657.84      840.85     44.71 o
  -5  -3   8      491.69      574.50    107.94 o
  -4  -3   8      302.87      366.75     33.59 o
  -3  -3   8      641.86      610.50     19.62 o
  -2  -3   8      106.28      142.69     13.50 o
  -1  -3   8       18.65       32.40      6.27 o
   0  -3   8      704.74      772.19     37.60 o
   1  -3   8      769.00      743.80     24.58 o
   2  -3   8      739.54      759.46     24.81 o
   3  -3   8      179.88      211.64     32.60 o
   4  -3   8       85.09      109.30     13.64 o
   5  -3   8       86.08       85.47     12.00 o
   6  -3   8       18.17        6.78      2.58 o
   7  -3   8       43.90       47.17      7.57 o
   8  -3   8       34.20        7.75      9.74 o
   9  -3   8      175.22      152.89     23.47 o
  10  -3   8       74.44       84.36     14.74 o
  11  -3   8        5.12       11.70      5.35 o
  12  -3   8       30.00       30.22      8.27 o
  13  -3   8       21.11       15.86      4.93 o
 -17  -2   8       41.53       61.16     19.31 o
 -16  -2   8      141.42      142.42     26.32 o
 -15  -2   8      126.09      141.63     21.12 o
 -14  -2   8      255.50      241.57     43.29 o
 -13  -2   8        2.89       16.19      5.40 o
 -12  -2   8      541.99      445.15     40.76 o
 -11  -2   8      247.10      279.60     33.79 o
 -10  -2   8      166.25      190.68     24.58 o
  -9  -2   8      878.29      966.26     57.37 o
  -8  -2   8     1761.08     1888.20     50.93 o
  -7  -2   8      336.13      379.19     38.20 o
  -6  -2   8     1309.98     1391.40     40.47 o
  -5  -2   8     1437.90     1503.55     31.32 o
  -4  -2   8      458.73      470.02     18.72 o
  -3  -2   8      394.02      331.31     44.26 o
  -2  -2   8     1878.84     1911.52     44.03 o
  -1  -2   8      729.31      689.25     38.46 o
   0  -2   8      984.09      954.09     55.04 o
   1  -2   8      220.49      229.83     32.67 o
   2  -2   8      392.01      430.24     25.30 o
   3  -2   8       79.57       56.34      6.64 o
   4  -2   8      548.18      542.68     45.35 o
   5  -2   8      209.98      194.90     17.54 o
   6  -2   8      374.86      319.77     20.74 o
   7  -2   8        0.04        7.12      5.76 o
   8  -2   8       75.31       72.80     10.18 o
   9  -2   8       39.68       29.99     10.69 o
  10  -2   8      168.83      183.37     21.17 o
  11  -2   8      152.19      149.09     18.16 o
  12  -2   8      245.20      233.31     25.05 o
  13  -2   8       37.26       60.71     14.24 o
 -18  -1   8      106.97      132.58     24.71 o
 -17  -1   8       15.68       19.61      7.90 o
 -16  -1   8       26.98       20.99      9.21 o
 -15  -1   8      109.20       98.30     19.21 o
 -14  -1   8        7.28       -1.22      6.45 o
 -13  -1   8      809.45      886.91     73.76 o
 -12  -1   8      767.18      745.08     62.61 o
 -11  -1   8      950.08     1035.08     75.80 o
 -10  -1   8       24.80       25.53     10.07 o
  -9  -1   8      141.48      169.10     17.86 o
  -8  -1   8      299.38      291.97     40.43 o
  -7  -1   8      656.06      689.06     44.15 o
  -6  -1   8      162.55      210.39     16.32 o
  -5  -1   8      347.83      336.91     41.98 o
  -4  -1   8     1329.68     1429.04     30.17 o
  -3  -1   8      742.25      712.11     20.76 o
  -2  -1   8      331.53      363.59     23.62 o
  -1  -1   8       48.52       54.25      7.50 o
   0  -1   8     1987.01     2147.61     41.45 o
   1  -1   8       35.17       31.85      6.71 o
   2  -1   8      252.52      215.68     21.52 o
   3  -1   8      184.10      164.09     14.80 o
   4  -1   8      354.16      330.92     23.08 o
   5  -1   8      186.05      242.04     21.45 o
   6  -1   8      131.30      113.72     11.34 o
   7  -1   8     1031.11      981.39     26.99 o
   8  -1   8      228.64      218.52     22.86 o
   9  -1   8       98.10      104.30     12.24 o
  10  -1   8       12.27       16.67      5.71 o
  11  -1   8        1.64        7.02      4.33 o
  12  -1   8       10.09       14.38      5.12 o
  13  -1   8       36.77       38.70      9.12 o
 -18   0   8       17.84       13.59      6.91 o
 -17   0   8      146.95      171.17     23.13 o
 -16   0   8      367.72      387.71     40.73 o
 -15   0   8       16.36       20.63      6.78 o
 -14   0   8       85.89       77.61     15.00 o
 -13   0   8      142.54      129.03     21.29 o
 -12   0   8       50.99       26.25      6.71 o
 -11   0   8     1607.87     1762.73    290.66 o
 -10   0   8      297.09      324.87     44.91 o
  -9   0   8       58.65       80.93     14.44 o
  -8   0   8      638.07      556.18     53.36 o
  -7   0   8     1903.68     1688.61     60.63 o
  -6   0   8        8.65       30.20      8.09 o
  -5   0   8       58.10       53.33      8.36 o
  -4   0   8      112.30      108.70     15.40 o
  -3   0   8      973.79      777.19     28.88 o
  -2   0   8     2331.27     2278.57     43.36 o
  -1   0   8      449.77      300.66     34.02 o
   0   0   8     2374.52     2292.75     42.87 o
   1   0   8     3153.01     4022.95     47.48 o
   2   0   8     1172.63     1171.98     58.41 o
   3   0   8      262.20      343.46     13.90 o
   4   0   8     1642.90     1903.38     31.41 o
   5   0   8     1245.47     1411.08     29.48 o
   6   0   8      578.43      640.17     21.14 o
   7   0   8      302.54      216.08     28.30 o
   8   0   8      606.50      614.53     20.69 o
   9   0   8       51.83       19.84      4.87 o
  10   0   8      497.68      395.07     36.25 o
  11   0   8      534.76      457.17     30.70 o
  12   0   8      203.09      164.23     16.23 o
  13   0   8      364.55      315.02     35.63 o
 -18   1   8      105.65      129.13     32.73 o
 -17   1   8       16.64       24.84     10.89 o
 -16   1   8       25.59       23.85      7.40 o
 -15   1   8      110.51      116.86     20.36 o
 -14   1   8        7.52       22.77      7.70 o
 -13   1   8      812.01      806.96     59.02 o
 -12   1   8      759.22      658.79     47.74 o
 -11   1   8      956.30      998.53     74.22 o
 -10   1   8       23.83       25.46      6.22 o
  -9   1   8      136.40      137.38     18.26 o
  -8   1   8      306.67      335.37     48.46 o
  -7   1   8      651.99      615.43     22.70 o
  -6   1   8      159.26      236.14     29.81 o
  -5   1   8      346.67      303.95     15.17 o
  -4   1   8     1319.17     1436.31     31.75 o
  -2   1   8      326.00      375.57     18.36 o
  -1   1   8       46.33       61.75      9.51 o
   0   1   8     1973.00     2151.17     47.49 o
   1   1   8       33.56       30.63      2.81 o
   2   1   8      252.47      185.63     20.51 o
   3   1   8      188.31      175.47     12.14 o
   4   1   8      353.42      324.38     19.38 o
   5   1   8      184.53      222.59     12.03 o
   6   1   8      129.74      105.10      7.85 o
   7   1   8     1037.41     1011.47     24.03 o
   8   1   8      224.65      206.58     24.69 o
   9   1   8       99.51       94.27     11.40 o
  10   1   8       12.54       22.14      6.02 o
  11   1   8        1.71        5.65      6.34 o
  12   1   8       10.10        4.23      4.04 o
  13   1   8       37.31       56.67     17.62 o
 -17   2   8       43.30       62.21     18.29 o
 -16   2   8      137.30      149.03     28.00 o
 -15   2   8      127.93      148.47     27.47 o
 -14   2   8      260.16      239.30     45.20 o
 -13   2   8        3.68       11.19      3.72 o
 -12   2   8      541.16      424.45     56.68 o
 -11   2   8      240.82      264.93     30.99 o
 -10   2   8      172.33      208.21     29.21 o
  -9   2   8      885.61      818.68     48.76 o
  -8   2   8     1780.74     2058.95     60.53 o
  -7   2   8      320.65      292.14     36.09 o
  -6   2   8     1327.07     1410.98     39.02 o
  -5   2   8     1433.04     1522.64     40.43 o
  -4   2   8      471.78      556.38     47.70 o
  -2   2   8     1900.88     1926.23     38.62 o
  -1   2   8      753.05      663.10     38.22 o
   0   2   8      994.16      945.47     20.11 o
   1   2   8      213.88      184.96     14.75 o
   2   2   8      389.85      370.04     36.09 o
   3   2   8       85.67       64.13      7.24 o
   4   2   8      540.91      543.62     21.55 o
   5   2   8      197.84      197.13     15.82 o
   6   2   8      367.04      325.37     19.77 o
   7   2   8        0.30        8.74      2.55 o
   8   2   8       73.77       63.78      7.32 o
   9   2   8       38.73       41.14      5.42 o
  10   2   8      170.25      173.72     17.17 o
  11   2   8      147.30      134.10     13.83 o
  12   2   8      250.26      236.40     33.09 o
  13   2   8       34.85       40.60      9.37 o
 -17   3   8      112.37      101.75     25.73 o
 -16   3   8       23.48       19.54      6.94 o
 -15   3   8       71.65       60.66     16.75 o
 -14   3   8      111.36       92.38     19.05 o
 -13   3   8      112.85      124.62     24.48 o
 -12   3   8      257.47      244.04     37.44 o
 -11   3   8      210.99      215.55     30.69 o
 -10   3   8      127.30      109.98     21.71 o
  -9   3   8       78.23       86.49     19.05 o
  -8   3   8       10.25       13.98      5.59 o
  -7   3   8      112.40       93.60     13.13 o
  -6   3   8      637.93      694.98     22.80 o
  -5   3   8      499.02      511.60     46.91 o
  -4   3   8      297.34      388.14     46.49 o
  -3   3   8      650.46      662.24     53.26 o
  -2   3   8      103.92      131.36     19.87 o
  -1   3   8       20.15       22.38      5.99 o
   0   3   8      715.83      777.01     17.48 o
   1   3   8      771.70      746.18     30.97 o
   2   3   8      744.95      793.90     23.37 o
   3   3   8      181.97      196.67     18.14 o
   4   3   8       88.76      122.90     10.86 o
   5   3   8       85.85      105.56     12.38 o
   6   3   8       17.30       16.95      3.87 o
   7   3   8       39.89       40.31      5.63 o
   8   3   8       34.42       17.44      3.47 o
   9   3   8      175.08      137.38     14.20 o
  10   3   8       70.07       81.12     10.64 o
  11   3   8        5.56        6.91      3.24 o
  12   3   8       29.70       25.03      6.99 o
  13   3   8       21.66       20.41      6.77 o
 -16   4   8       97.75      103.66     21.91 o
 -15   4   8       11.64       13.52      5.20 o
 -14   4   8       15.41       14.94      6.25 o
 -13   4   8       40.39       26.68      7.80 o
 -12   4   8       81.31       82.71     17.44 o
 -11   4   8      275.31      216.90     30.99 o
 -10   4   8      240.56      234.34     39.58 o
  -9   4   8      589.29      518.91     45.76 o
  -8   4   8      138.22      157.39     33.33 o
  -7   4   8      179.50      154.46     25.30 o
  -6   4   8      764.17      688.60     25.43 o
  -5   4   8      311.27      280.99     29.28 o
  -4   4   8      765.11      757.74     65.70 o
  -3   4   8      242.03      284.37     52.08 o
  -2   4   8      874.67      894.11     33.98 o
  -1   4   8      173.88      187.82     31.45 o
   0   4   8      131.62      117.45     18.85 o
   1   4   8       46.76       54.50      7.63 o
   2   4   8       74.42       69.45      8.75 o
   3   4   8      454.11      444.47     20.84 o
   4   4   8        5.40       25.09      6.10 o
   5   4   8      106.81       92.43     11.29 o
   6   4   8      564.42      589.12     28.66 o
   7   4   8      226.97      235.85     21.25 o
   8   4   8        4.20       13.64      3.25 o
   9   4   8       77.28       91.00     10.19 o
  10   4   8        6.75       12.44      4.04 o
  11   4   8       95.40      102.96     13.88 o
  12   4   8      237.82      197.21     24.59 o
 -16   5   8       71.97       57.70     13.03 o
 -15   5   8       11.41       17.37      4.05 o
 -14   5   8      403.04      331.22     40.56 o
 -13   5   8      114.65       83.89     24.25 o
 -12   5   8      126.35       99.85     23.79 o
 -11   5   8      363.14      332.80     28.79 o
 -10   5   8      278.86      241.15     23.32 o
  -9   5   8       16.52       24.44      6.02 o
  -8   5   8      282.36      229.04     29.35 o
  -7   5   8     1312.66     1243.33     41.35 o
  -6   5   8      664.30      590.03     28.92 o
  -5   5   8      998.59      875.82     48.15 o
  -4   5   8      559.38      455.88     15.28 o
  -3   5   8      506.74      384.03     27.83 o
  -2   5   8      938.45     1065.62     63.89 o
  -1   5   8      410.49      441.63     65.50 o
   0   5   8       74.04       74.71     16.98 o
   1   5   8      787.06      786.46     41.52 o
   2   5   8     1238.70     1254.67     75.90 o
   3   5   8      369.66      338.25     21.12 o
   4   5   8      724.87      682.61     23.67 o
   5   5   8       30.50       36.29      5.03 o
   6   5   8      147.12      150.96     16.84 o
   7   5   8      174.01      188.35     20.93 o
   8   5   8      520.07      541.38     48.00 o
   9   5   8      191.98      187.46     26.74 o
  10   5   8       61.84       46.03      7.14 o
  11   5   8      202.33      189.52     23.42 o
 -15   6   8       44.06       26.42      6.97 o
 -14   6   8      100.41       61.03     20.13 o
 -13   6   8      304.61      297.80     27.01 o
 -12   6   8        3.12        3.82      2.24 o
 -11   6   8      183.81       98.96     27.17 o
 -10   6   8       10.48       10.07      3.03 o
  -9   6   8        1.51        7.60      2.90 o
  -8   6   8       20.13       13.10      3.39 o
  -7   6   8      806.26      855.22     26.65 o
  -6   6   8       27.77       23.21      5.14 o
  -5   6   8      345.04      351.15     24.12 o
  -4   6   8     1010.60     1109.37     35.68 o
  -3   6   8      589.68      662.17     19.60 o
  -2   6   8      749.56      671.24     66.96 o
  -1   6   8       31.41       32.87     11.32 o
   0   6   8       34.62       24.15     10.33 o
   1   6   8       13.61       30.03      6.84 o
   2   6   8      309.71      305.54     18.38 o
   3   6   8      481.36      482.00     34.92 o
   4   6   8      477.89      387.15     30.06 o
   5   6   8      198.80      199.70     22.13 o
   6   6   8       33.37       22.28      4.26 o
   7   6   8       76.29       59.71      8.80 o
   8   6   8      414.98      425.82     39.69 o
   9   6   8       79.42       73.71     11.05 o
  10   6   8       12.31       18.66      6.92 o
 -13   7   8      143.14      123.17     23.79 o
 -12   7   8      117.16      128.37     17.40 o
 -11   7   8      141.54      143.83     30.79 o
 -10   7   8       14.52       11.58      6.15 o
  -9   7   8       59.38       36.52     18.21 o
  -8   7   8       49.08       37.33     18.19 o
  -7   7   8      148.07      144.00     27.09 o
  -6   7   8      351.80      342.90     21.33 o
  -5   7   8      172.53      147.05     25.65 o
  -4   7   8      996.88     1056.88     63.85 o
  -3   7   8      700.47      753.66     26.39 o
  -2   7   8      167.43      142.45     24.11 o
  -1   7   8      153.05      145.58     29.71 o
   0   7   8      548.28      590.66     59.64 o
   1   7   8      122.80      140.86     26.68 o
   2   7   8      542.50      611.20     33.22 o
   3   7   8      278.66      307.59     36.43 o
   4   7   8      257.51      272.70     59.70 o
   5   7   8       88.46       95.73     14.40 o
   6   7   8       18.09       15.43      6.20 o
   7   7   8       82.65       54.89     17.22 o
   8   7   8       65.02       83.92     12.64 o
   9   7   8      376.37      437.52     38.87 o
 -12   8   8       30.91       30.76      9.80 o
 -11   8   8        5.84        8.49      3.98 o
 -10   8   8       74.40       69.19     15.59 o
  -9   8   8       35.11       46.02     11.12 o
  -8   8   8        2.27        6.09      5.59 o
  -7   8   8      122.10       98.17     23.26 o
  -6   8   8       90.14       78.10     17.96 o
  -5   8   8       80.95       67.27     15.50 o
  -4   8   8       42.35       35.07      5.23 o
  -3   8   8       33.89       30.93     15.12 o
  -2   8   8        2.04       17.93      7.76 o
  -1   8   8      264.56      247.41     25.45 o
   0   8   8      176.93      228.90     44.22 o
   1   8   8       53.85       57.31     10.62 o
   2   8   8       15.70       18.54      6.01 o
   3   8   8        9.91        5.82      3.27 o
   4   8   8       55.25       65.25     15.30 o
   5   8   8       11.39       32.49      8.88 o
   6   8   8        9.32        1.05      5.25 o
   7   8   8       79.04       57.58     11.16 o
   8   8   8        5.05       10.95     11.58 o
 -10   9   8       55.75       37.54     12.40 o
  -9   9   8       75.06       71.98     16.28 o
  -8   9   8        1.66        5.40      5.43 o
  -7   9   8       63.22       63.47     12.52 o
  -6   9   8      107.67       92.84     16.17 o
  -5   9   8      107.14      104.70     17.70 o
  -4   9   8      202.51      208.28     42.93 o
  -3   9   8      205.45      240.03     38.56 o
  -2   9   8       74.19       84.74     22.75 o
  -1   9   8       67.05       70.76     18.98 o
   0   9   8      183.42      195.51     19.89 o
   1   9   8      278.24      290.26     18.30 o
   2   9   8      216.39      248.10     42.80 o
   3   9   8        4.64        3.03      2.68 o
   4   9   8       54.61       43.39     10.53 o
   5   9   8       13.27       12.15      5.45 o
  -6  10   8       18.29       33.33     11.32 o
  -5  10   8       26.42       32.37      9.97 o
  -4  10   8       22.98       38.67     10.11 o
  -3  10   8      138.40      175.04     21.42 o
  -2  10   8      101.26      100.78     18.32 o
  -1  10   8      147.19      181.87     28.83 o
   0  10   8      112.71      145.69     26.58 o
   1  10   8       10.68       18.76      7.16 o
  -9  -9   9       44.04       45.47     14.05 o
  -8  -9   9       74.82       64.61     16.84 o
  -7  -9   9       35.28       30.43      9.84 o
  -6  -9   9       49.63       25.56      8.13 o
  -5  -9   9       85.36       52.31     19.05 o
  -4  -9   9       27.18        6.81      3.26 o
  -1  -9   9       76.84       47.47     15.59 o
   0  -9   9      123.13       81.13     24.71 o
   1  -9   9      174.47      131.79     26.22 o
   2  -9   9       14.11       10.79      4.64 o
   3  -9   9       11.60       11.05      4.61 o
   4  -9   9      180.48      159.72     35.89 o
 -12  -8   9      305.75      401.52     38.23 o
 -11  -8   9       22.94       23.19     11.65 o
 -10  -8   9      123.01      115.28     24.84 o
  -9  -8   9       20.48       18.09      6.74 o
  -8  -8   9       14.22        9.57      4.57 o
  -7  -8   9      272.55      215.09     41.55 o
  -6  -8   9      204.09      161.27     38.75 o
  -5  -8   9       56.47       56.82     14.61 o
  -4  -8   9      218.67      158.80     28.26 o
  -3  -8   9      131.51      117.15     23.92 o
  -2  -8   9       51.03       41.95      7.65 o
  -1  -8   9       25.38       19.92      4.58 o
   0  -8   9      318.57      279.46     16.19 o
   1  -8   9      103.16       75.84     23.13 o
   2  -8   9       54.38       72.77     18.23 o
   3  -8   9      122.49      117.64     26.65 o
   4  -8   9       62.19       83.36     19.90 o
   5  -8   9       23.80       26.81      9.90 o
   6  -8   9       33.56       35.00     11.81 o
   7  -8   9      167.75      133.53     27.90 o
 -13  -7   9      174.31      181.96     39.51 o
 -12  -7   9       43.63       43.06     12.14 o
 -11  -7   9       94.15       94.78     21.61 o
 -10  -7   9      151.54      152.32     28.36 o
  -9  -7   9       70.23       49.94     12.44 o
  -8  -7   9      192.98      185.84     33.13 o
  -7  -7   9       70.78       58.07     13.26 o
  -6  -7   9       82.85       77.28     14.90 o
  -5  -7   9      128.81      126.72     24.44 o
  -4  -7   9      263.78      304.97     31.12 o
  -3  -7   9      592.19      640.40     47.97 o
  -2  -7   9      545.40      600.68     30.97 o
  -1  -7   9      351.97      383.11     43.66 o
   0  -7   9       17.21       11.43      4.23 o
   1  -7   9       12.69       12.19      2.82 o
   2  -7   9       40.62       43.61      6.73 o
   3  -7   9      173.02      133.82     30.63 o
   4  -7   9       49.40       41.76     12.99 o
   5  -7   9       43.33       31.37     15.40 o
   6  -7   9      152.18       95.43     19.25 o
   7  -7   9       77.22       77.80     19.05 o
   8  -7   9       98.69       89.62     19.94 o
 -15  -6   9      127.02      114.12     23.59 o
 -14  -6   9      116.63      121.26     24.74 o
 -13  -6   9       74.83      111.20     20.30 o
 -12  -6   9      362.55      368.36     49.25 o
 -11  -6   9      140.69      146.46     28.42 o
 -10  -6   9      379.07      345.99     31.35 o
  -9  -6   9        7.78       20.82      6.25 o
  -8  -6   9      169.03      163.97     30.04 o
  -7  -6   9       36.90       69.02     14.28 o
  -6  -6   9      202.36      243.12     38.95 o
  -5  -6   9      187.71      206.77     29.77 o
  -4  -6   9     4567.68     5351.32   1184.47 o
  -3  -6   9     1788.71     2096.23    328.65 o
  -2  -6   9      722.34      748.43     30.53 o
  -1  -6   9      873.83      955.89     38.57 o
   0  -6   9      111.98       97.32     11.97 o
   1  -6   9      769.76      725.56     41.57 o
   2  -6   9      101.12       73.29     10.91 o
   3  -6   9       98.67       90.64     11.54 o
   4  -6   9       16.09       10.56      4.38 o
   5  -6   9       98.73      101.26     16.28 o
   6  -6   9      221.66      264.77     35.53 o
   7  -6   9       33.20       29.05      9.64 o
   8  -6   9      692.11      800.42     49.18 o
   9  -6   9      151.94      164.46     30.10 o
  10  -6   9      104.38      104.88     21.29 o
 -16  -5   9       15.62       -2.80      7.50 o
 -15  -5   9       30.08       35.33     13.59 o
 -14  -5   9      122.28      104.58     23.49 o
 -13  -5   9       55.34       56.09     14.51 o
 -12  -5   9       67.31       69.19     17.83 o
 -11  -5   9       78.99       66.59     14.38 o
 -10  -5   9      149.02      147.06     22.27 o
  -9  -5   9      168.47      192.32     29.74 o
  -8  -5   9      504.58      513.64     48.89 o
  -7  -5   9      576.03      606.09     28.10 o
  -6  -5   9      277.87      338.59     30.30 o
  -5  -5   9       12.73       20.76      9.08 o
  -4  -5   9        6.17       13.06      4.87 o
  -3  -5   9      189.28      138.84      9.49 o
  -2  -5   9       31.85       37.26      9.46 o
  -1  -5   9       80.36       74.47     16.09 o
   0  -5   9      127.32      110.59     16.58 o
   1  -5   9       46.87       49.05     11.17 o
   2  -5   9      122.51      130.47     24.67 o
   3  -5   9      340.68      404.95     48.03 o
   4  -5   9      141.59      192.06     27.67 o
   5  -5   9       75.93       81.98     15.86 o
   6  -5   9       95.20       97.68     20.89 o
   7  -5   9       15.35       33.85      9.90 o
   8  -5   9       66.68       75.44     20.30 o
   9  -5   9        8.40       31.42     12.67 o
  10  -5   9       46.07       43.95     13.32 o
  11  -5   9        3.48       14.77      7.34 o
 -16  -4   9       22.81       41.22     12.44 o
 -15  -4   9        8.16       -4.97      6.51 o
 -14  -4   9      238.66      233.09     44.31 o
 -13  -4   9       76.07      116.03     18.95 o
 -12  -4   9      162.62      204.04     37.18 o
 -11  -4   9      280.74      324.44     35.99 o
 -10  -4   9      235.35      267.96     42.47 o
  -9  -4   9      428.02      419.49     36.68 o
  -8  -4   9      430.18      416.79     33.82 o
  -7  -4   9     1524.13     1542.70     42.47 o
  -6  -4   9      141.98      169.82     20.07 o
  -5  -4   9      893.49      816.27     30.73 o
  -4  -4   9      338.04      336.68     29.90 o
  -3  -4   9       79.04       87.69      9.92 o
  -2  -4   9       31.77       36.35      4.78 o
  -1  -4   9       80.21      102.80     18.51 o
   0  -4   9      479.86      524.87     49.08 o
   1  -4   9     1557.07     1548.13     34.77 o
   2  -4   9      162.09      165.94     22.27 o
   3  -4   9      281.87      289.87     39.21 o
   4  -4   9      331.08      350.24     44.84 o
   5  -4   9       12.76       12.93      5.72 o
   6  -4   9      331.82      309.38     48.33 o
   7  -4   9      193.30      247.57     58.15 o
   8  -4   9      131.36      136.73     24.46 o
   9  -4   9       62.79       47.06     18.21 o
  10  -4   9      193.86      175.61     49.31 o
  11  -4   9       28.75       21.86      5.76 o
  12  -4   9       79.01       79.29     23.72 o
 -17  -3   9       60.82       80.63     19.57 o
 -16  -3   9      110.82      130.71     17.01 o
 -15  -3   9      149.19      165.28     22.77 o
 -14  -3   9       40.87       55.04     15.20 o
 -13  -3   9       54.39       61.36     13.69 o
 -12  -3   9       40.60       38.10     11.05 o
 -11  -3   9      109.17      123.24     23.26 o
 -10  -3   9      232.28      322.40     49.08 o
  -9  -3   9      994.73      980.04     95.67 o
  -8  -3   9      779.47      846.48     45.66 o
  -7  -3   9      383.81      363.17     37.96 o
  -6  -3   9      244.62      275.95     26.52 o
  -5  -3   9      223.30      224.37     29.28 o
  -4  -3   9      403.66      383.73     22.57 o
  -3  -3   9      317.36      383.70     27.24 o
  -2  -3   9      208.14      265.23     20.82 o
  -1  -3   9      618.64      545.19     29.44 o
   1  -3   9      159.60      156.53     20.46 o
   2  -3   9      139.85      163.87     22.73 o
   3  -3   9      825.46      981.33     39.68 o
   4  -3   9       37.29       32.77      9.98 o
   5  -3   9      370.32      352.97     43.99 o
   6  -3   9      105.59      103.82     12.71 o
   7  -3   9       13.84       18.71      4.80 o
   8  -3   9      174.55      137.95     18.51 o
   9  -3   9       15.46       20.44      4.73 o
  10  -3   9       16.60       19.08      5.26 o
  11  -3   9      246.94      219.29     40.65 o
  12  -3   9      137.88      102.00     20.31 o
 -17  -2   9       33.55       24.81     12.50 o
 -16  -2   9        2.16       -0.26      6.45 o
 -15  -2   9       23.37       21.25      6.02 o
 -14  -2   9        1.54        0.56      3.29 o
 -13  -2   9      125.16       93.10     17.93 o
 -11  -2   9      695.88      815.58     61.62 o
 -10  -2   9       10.60       16.19      7.37 o
  -9  -2   9       96.20       97.58     19.71 o
  -8  -2   9      305.29      322.40     37.31 o
  -7  -2   9      104.37      130.05     16.05 o
  -6  -2   9      898.90      957.77     29.84 o
  -5  -2   9      388.33      319.61     19.38 o
  -4  -2   9      240.61      293.12     34.84 o
  -3  -2   9      121.91       90.33      9.45 o
  -2  -2   9      610.58      643.18     30.73 o
  -1  -2   9      125.04      138.83     20.73 o
   0  -2   9      760.01      868.25     27.50 o
   2  -2   9       40.92       24.08      6.81 o
   3  -2   9     1367.18     1511.77     81.01 o
   4  -2   9      223.73      235.84     16.50 o
   5  -2   9        2.65       17.82      4.87 o
   6  -2   9      419.18      348.46     28.92 o
   7  -2   9      159.16      158.87     14.15 o
   8  -2   9      199.75      165.24     27.83 o
   9  -2   9       69.50       60.61     20.64 o
  10  -2   9        9.88        5.87      3.54 o
  11  -2   9        8.23       13.31      3.85 o
  12  -2   9       25.51       33.27      7.14 o
 -18  -1   9       86.97      105.18     24.02 o
 -17  -1   9      155.75      149.10     22.07 o
 -16  -1   9       46.69       69.09     18.36 o
 -15  -1   9      281.92      293.82     26.65 o
 -14  -1   9      306.31      278.98     71.19 o
 -13  -1   9      355.87      417.12     40.00 o
 -12  -1   9      480.19      514.50     52.08 o
 -11  -1   9       35.01       33.59     11.02 o
 -10  -1   9     1260.38     1281.82     55.07 o
  -9  -1   9     1130.28     1173.49     50.96 o
  -8  -1   9     1123.12     1106.77     60.14 o
  -7  -1   9      700.73      654.48     42.90 o
  -6  -1   9      134.14      139.88     18.65 o
  -5  -1   9       54.51       65.67      8.62 o
  -4  -1   9      493.76      538.05     20.79 o
  -3  -1   9      787.89      840.59     27.11 o
  -2  -1   9     2885.60     3092.32     56.32 o
  -1  -1   9     2406.08     2532.85     49.68 o
   0  -1   9      429.28      436.20     23.85 o
   1  -1   9     1346.13     1552.70     33.92 o
   2  -1   9      281.40      301.28     22.52 o
   3  -1   9      322.41      283.32     27.76 o
   4  -1   9     1693.43     1678.23     27.00 o
   5  -1   9      948.93      967.05     33.21 o
   6  -1   9       53.24       50.24      7.34 o
   7  -1   9      975.39     1016.41     32.37 o
   8  -1   9        3.56       16.35      5.33 o
   9  -1   9      262.05      255.36     36.95 o
  10  -1   9      110.39      116.67     15.67 o
  11  -1   9       27.29       24.92      6.19 o
  12  -1   9       90.83       98.05     14.04 o
  13  -1   9       82.25       79.36     15.17 o
 -18   0   9        0.07        8.65      7.67 o
 -17   0   9        9.30       13.29      3.88 o
 -16   0   9       61.72       56.32     14.41 o
 -15   0   9        8.27        1.05      7.37 o
 -14   0   9        5.13        6.84      4.70 o
 -13   0   9      122.07      111.95     20.99 o
 -12   0   9      316.80      287.56     30.20 o
 -11   0   9      271.10      281.77     32.24 o
 -10   0   9      962.53      937.34     73.00 o
  -9   0   9       55.85       88.89     22.57 o
  -8   0   9      259.11      365.99     42.73 o
  -7   0   9      144.32      106.69     12.50 o
  -6   0   9     2825.30     3198.02     55.86 o
  -5   0   9      168.72      155.38     15.86 o
  -4   0   9      986.41     1271.52     67.51 o
  -3   0   9      202.77      254.70     24.71 o
  -2   0   9     1316.28     1692.92     47.08 o
  -1   0   9      864.21     1020.87     42.77 o
   0   0   9      550.94      657.34     40.23 o
   1   0   9     2747.07     3140.53     43.30 o
   2   0   9     1704.98     1655.23     37.38 o
   3   0   9      341.56      496.73     33.15 o
   4   0   9      139.72      184.64     12.30 o
   5   0   9       38.32       79.84      9.55 o
   6   0   9        2.15        7.56      5.74 o
   7   0   9      145.52      189.83     19.45 o
   8   0   9      465.66      492.41     20.92 o
   9   0   9      236.18      142.70     34.82 o
  10   0   9       15.78        8.11      3.85 o
  11   0   9        0.04        3.64      3.81 o
  12   0   9       21.07       27.91      7.68 o
  13   0   9        0.53       15.85      5.82 o
 -18   1   9       87.68       99.32     19.77 o
 -17   1   9      150.61      151.79     22.83 o
 -16   1   9       48.07       33.36     11.15 o
 -15   1   9      283.26      289.83     30.23 o
 -14   1   9      309.91      280.10     70.50 o
 -13   1   9      353.26      428.27     59.38 o
 -12   1   9      480.68      463.64     69.51 o
 -11   1   9       36.82       54.61     10.72 o
 -10   1   9     1267.32     1351.70     36.09 o
  -9   1   9     1128.50     1283.20     36.09 o
  -8   1   9     1106.36     1071.80     50.83 o
  -7   1   9      696.15      651.59     35.73 o
  -6   1   9      131.21      131.10     15.10 o
  -5   1   9       53.77      103.86     15.30 o
  -4   1   9      479.20      606.61     48.10 o
  -2   1   9     2937.24     3084.49     61.32 o
  -1   1   9     2369.73     2448.03     54.45 o
   0   1   9      444.81      505.06     50.83 o
   1   1   9     1350.48     1565.86     19.95 o
   2   1   9      278.72      227.40     32.37 o
   3   1   9      328.11      299.39     22.42 o
   4   1   9     1677.64     1732.57     23.32 o
   5   1   9      946.13      972.35     20.34 o
   6   1   9       61.38       35.03      5.17 o
   7   1   9      969.87     1064.16     23.84 o
   8   1   9        3.57        3.61      7.03 o
   9   1   9      264.33      215.89     25.24 o
  10   1   9      110.42      100.20     11.79 o
  11   1   9       23.78       13.64      5.07 o
  12   1   9       83.03       80.24     17.88 o
  13   1   9       81.39       76.25     11.80 o
 -17   2   9       35.08       47.83     15.53 o
 -16   2   9        2.13        6.35      6.45 o
 -15   2   9       22.85       28.23      9.61 o
 -14   2   9        1.85       14.44      5.43 o
 -13   2   9      119.60       86.42     17.30 o
 -12   2   9      312.76      339.35     54.48 o
 -11   2   9      693.84      761.56     56.39 o
 -10   2   9        9.18       21.25      7.50 o
  -9   2   9       95.16       98.37     18.95 o
  -8   2   9      304.59      293.39     36.48 o
  -7   2   9       98.87      116.92     17.63 o
  -6   2   9      887.93      891.71     27.24 o
  -5   2   9      379.81      383.17     46.09 o
  -4   2   9      242.86      264.47     20.76 o
  -1   2   9      124.72      151.56     15.43 o
   0   2   9      747.68      809.95     38.33 o
   1   2   9      167.01      141.18     17.05 o
   2   2   9       43.62       20.08      2.91 o
   3   2   9     1370.96     1497.28     35.89 o
   4   2   9      219.37      241.77     18.77 o
   5   2   9        2.54        9.86      4.16 o
   6   2   9      414.37      357.59     22.81 o
   7   2   9      160.82      160.69     13.24 o
   8   2   9      202.75      163.33     14.65 o
   9   2   9       68.26       67.86      8.10 o
  10   2   9        9.32       11.11      3.69 o
  11   2   9        7.96       10.16      2.51 o
  12   2   9       25.49        7.11     13.72 o
 -17   3   9       61.66       51.49     17.47 o
 -16   3   9      111.56       94.71     23.62 o
 -15   3   9      148.48      138.11     31.42 o
 -14   3   9       39.24       30.04     10.92 o
 -13   3   9       56.65       47.70     11.42 o
 -12   3   9       42.43       37.27     10.72 o
 -11   3   9      111.32       82.67     20.50 o
 -10   3   9      224.72      238.81     26.35 o
  -9   3   9     1012.72      973.13     71.95 o
  -8   3   9      769.81      756.63     30.89 o
  -7   3   9      388.80      334.64     41.75 o
  -6   3   9      241.23      214.30     31.25 o
  -5   3   9      218.98      181.07     14.21 o
  -4   3   9      404.08      389.48     48.72 o
  -3   3   9      314.24      322.50     38.69 o
  -2   3   9      223.39      271.41     29.94 o
  -1   3   9      609.00      624.67     34.81 o
   0   3   9      543.41      483.89     37.56 o
   1   3   9      157.69      163.54     12.02 o
   2   3   9      141.34      119.14     11.17 o
   3   3   9      843.00      918.92     24.71 o
   4   3   9       32.34       29.59      7.86 o
   5   3   9      372.28      383.14     25.83 o
   6   3   9      106.86      110.46     12.49 o
   7   3   9       15.35       17.83      4.21 o
   8   3   9      173.91      128.62     13.85 o
   9   3   9       14.98       19.69      4.24 o
  10   3   9       17.79       16.25      3.82 o
  11   3   9      252.82      232.05     20.83 o
  12   3   9      134.91      105.11     13.26 o
 -16   4   9       23.76       29.87      9.51 o
 -15   4   9        7.29       13.88      7.01 o
 -14   4   9      238.75      195.94     41.62 o
 -13   4   9       71.44       63.40     17.93 o
 -12   4   9      161.27      128.47     30.40 o
 -11   4   9      278.30      263.68     30.96 o
 -10   4   9      230.44      203.71     39.74 o
  -9   4   9      426.39      368.99     36.45 o
  -8   4   9      427.84      378.76     21.05 o
  -7   4   9     1540.00     1474.64     34.87 o
  -6   4   9      148.17      143.31     11.22 o
  -5   4   9      888.19      818.48     24.11 o
  -4   4   9      332.72      316.75     27.75 o
  -3   4   9       83.57      121.36     17.57 o
  -2   4   9       31.85       29.94      8.75 o
  -1   4   9       84.37       89.42     19.48 o
   0   4   9      487.06      539.14     53.56 o
   1   4   9     1568.78     1666.57     31.66 o
   2   4   9      174.63      163.53     10.61 o
   3   4   9      270.76      314.02     23.18 o
   4   4   9      338.66      334.02     20.59 o
   5   4   9       12.64       21.31      4.09 o
   6   4   9      334.58      340.31     29.80 o
   7   4   9      195.03      243.82     24.75 o
   8   4   9      129.53      126.61     14.58 o
   9   4   9       57.63       61.06      8.22 o
  10   4   9      197.90      180.82     14.45 o
  11   4   9       28.42       33.62      6.25 o
  12   4   9       79.73       46.83      8.86 o
 -16   5   9       16.58        5.23      2.73 o
 -15   5   9       28.57       16.75      5.79 o
 -14   5   9      122.94       78.46     22.37 o
 -13   5   9       52.74       44.08     12.37 o
 -12   5   9       68.45       48.23     15.43 o
 -10   5   9      148.97      109.78     24.28 o
  -9   5   9      173.27      144.69     25.23 o
  -8   5   9      496.11      501.04     25.50 o
  -7   5   9      584.80      629.48     22.96 o
  -6   5   9      280.74      262.17     31.02 o
  -5   5   9       11.70       24.40      5.33 o
  -4   5   9        7.05        1.48      5.08 o
  -3   5   9      193.11      152.62     27.04 o
  -2   5   9       32.61       29.76     13.83 o
  -1   5   9       82.70       70.60     18.49 o
   0   5   9      129.48      120.05     29.41 o
   1   5   9       45.67       33.69     16.28 o
   2   5   9      125.13      100.69     10.50 o
   3   5   9      334.39      326.76     25.06 o
   4   5   9      142.05      147.63     12.52 o
   5   5   9       74.43       92.03      9.82 o
   6   5   9       92.55      111.75     12.83 o
   7   5   9       14.48       13.65      4.28 o
   8   5   9       66.84       62.63     10.95 o
   9   5   9        8.82       13.92      4.48 o
  10   5   9       44.63       47.24      7.56 o
  11   5   9        3.64        3.55      4.13 o
 -15   6   9      127.85       83.86     25.13 o
 -14   6   9      113.40       61.32     20.82 o
 -13   6   9       74.51       58.86     20.50 o
 -12   6   9      355.78      296.32     27.86 o
 -11   6   9      137.76       82.48     24.41 o
 -10   6   9      381.56      356.95     20.79 o
  -9   6   9        8.01        5.95      4.41 o
  -8   6   9      167.46      146.56     26.29 o
  -7   6   9       32.88       44.51      6.74 o
  -6   6   9      206.57      188.16     17.26 o
  -5   6   9      192.38      194.48     19.63 o
  -4   6   9     4600.01     5260.26    671.24 o
  -3   6   9     1767.83     1995.51    312.05 o
  -2   6   9      723.31      799.53     46.62 o
  -1   6   9      885.30     1041.23     41.68 o
   0   6   9      105.24      101.49     22.80 o
   1   6   9      785.84      755.48     33.82 o
   2   6   9      102.79      104.86     10.95 o
   3   6   9      100.07       77.58     12.84 o
   4   6   9       15.51       14.59      4.11 o
   5   6   9       98.49       88.94     10.21 o
   6   6   9      214.60      190.05     21.11 o
   7   6   9       29.71       31.40      7.03 o
   8   6   9      687.82      783.78     51.50 o
   9   6   9      142.82      152.66     14.25 o
  10   6   9      106.32       96.74     17.42 o
 -13   7   9      171.40      175.15     34.21 o
 -12   7   9       45.40       23.03     10.40 o
 -11   7   9       91.50       99.35     19.67 o
 -10   7   9      154.43      117.47     41.19 o
  -9   7   9       69.12       59.81     13.36 o
  -8   7   9      194.79      150.30     17.11 o
  -7   7   9       70.20       51.89     12.57 o
  -6   7   9       84.53       80.44     15.10 o
  -5   7   9      129.15      110.57     17.90 o
  -4   7   9      264.34      250.18     43.40 o
  -3   7   9      592.00      486.86     25.07 o
  -2   7   9      544.10      734.46     72.51 o
  -1   7   9      349.77      416.36     58.46 o
   0   7   9       18.01       24.84      7.96 o
   1   7   9       13.24        8.87      6.53 o
   2   7   9       40.19       36.63      4.32 o
   3   7   9      172.62      139.06     21.74 o
   4   7   9       49.27       58.11     10.63 o
   5   7   9       42.77       58.59     10.57 o
   6   7   9      152.77      134.94     26.07 o
   7   7   9       76.48       69.36     14.48 o
   8   7   9       99.63       84.38     13.04 o
 -12   8   9      309.54      359.48     35.33 o
 -11   8   9       21.34       24.84      9.47 o
 -10   8   9      122.09      111.53     24.38 o
  -9   8   9       20.09       14.57      6.32 o
  -8   8   9       13.35       14.38      7.63 o
  -7   8   9      278.83      201.27     42.97 o
  -6   8   9      207.40      170.88     26.92 o
  -5   8   9       58.47       43.85      8.08 o
  -4   8   9      226.49      153.77     29.50 o
  -3   8   9      133.59      120.88     34.56 o
  -2   8   9       50.36       35.07     11.81 o
  -1   8   9       27.42       55.04     16.94 o
   0   8   9      325.97      326.83     54.92 o
   1   8   9       97.63       95.56     16.71 o
   2   8   9       54.77       38.78      7.15 o
   3   8   9      122.53      142.66     25.47 o
   4   8   9       62.90       93.07     21.84 o
   5   8   9       24.02       17.07     15.61 o
   6   8   9       34.97       14.05      5.72 o
   7   8   9      160.59      140.07     25.43 o
  -9   9   9       42.56       34.41     11.81 o
  -8   9   9       74.49       88.33     20.96 o
  -7   9   9       36.19       25.86     10.99 o
  -6   9   9       48.52       66.27     14.87 o
  -5   9   9       85.21      100.64     22.57 o
  -4   9   9       26.29       32.64     12.90 o
  -3   9   9       71.26       68.63     19.74 o
  -2   9   9      252.39      304.04     14.94 o
  -1   9   9       78.13       97.69     21.19 o
   0   9   9      121.96      130.23     28.92 o
   1   9   9      172.98      151.30     21.20 o
   2   9   9       14.19       10.06      3.60 o
   3   9   9       10.80       -4.31      9.87 o
   4   9   9      185.15      206.23     27.68 o
  -5  10   9       71.41       83.86     21.75 o
  -4  10   9       41.08       28.56     18.14 o
  -3  10   9        8.39       11.92     24.25 o
  -2  10   9       15.33       26.08      8.32 o
  -1  10   9       26.34       18.05      5.88 o
   0  10   9       11.43       16.08     10.18 o
  -9  -9  10        7.74       12.44      3.68 o
  -8  -9  10        9.31        8.39      4.61 o
  -7  -9  10       40.15       37.50     12.01 o
  -6  -9  10       58.81       52.08     14.24 o
  -5  -9  10      170.95      136.79     18.49 o
  -4  -9  10       38.53       20.53      7.01 o
  -3  -9  10       15.40        6.45      3.09 o
  -1  -9  10       15.19       15.30      7.53 o
   0  -9  10       34.93       22.60      9.54 o
   1  -9  10       91.84       70.17     18.39 o
   2  -9  10       42.25       31.02     10.00 o
   3  -9  10       16.84        3.26      4.08 o
 -11  -8  10       34.44       30.37      9.57 o
 -10  -8  10       42.27       56.78     15.86 o
  -9  -8  10       48.08       39.41     10.96 o
  -8  -8  10       33.74       24.90      6.71 o
  -7  -8  10        9.57        7.37      3.78 o
  -6  -8  10       66.10       47.74     15.73 o
  -5  -8  10      121.45       99.88     24.25 o
  -4  -8  10       20.27       23.59      7.14 o
  -3  -8  10      128.98      145.67     30.00 o
  -2  -8  10       48.42       39.60      7.17 o
  -1  -8  10       85.74       84.72     15.60 o
   0  -8  10        1.69        9.31      3.23 o
   1  -8  10       63.54       41.71      8.80 o
   2  -8  10       41.47       23.49      7.71 o
   3  -8  10        5.40        8.13      4.31 o
   4  -8  10       61.43       52.70     18.98 o
   5  -8  10       29.25       13.52      6.15 o
   6  -8  10        4.74       24.18      9.54 o
 -13  -7  10      136.88      171.14     27.57 o
 -12  -7  10      123.14      134.39     15.73 o
 -11  -7  10      183.84      193.61     34.21 o
 -10  -7  10       16.11       24.05      8.03 o
  -9  -7  10        5.03        4.08      6.28 o
  -7  -7  10       76.85       40.89     15.69 o
  -6  -7  10      108.92      116.26     24.02 o
  -5  -7  10      345.37      312.73     35.60 o
  -4  -7  10       56.53       66.98     15.13 o
  -3  -7  10      177.23      151.77     25.58 o
  -2  -7  10      249.02      178.32     27.43 o
  -1  -7  10      266.68      247.51     33.63 o
   0  -7  10      196.07      178.51     22.10 o
   1  -7  10      168.40      143.34     19.75 o
   2  -7  10      155.15      150.07     28.00 o
   3  -7  10      315.53      257.21     43.74 o
   4  -7  10       53.08       45.22     18.19 o
   5  -7  10        2.94        9.60      3.17 o
   6  -7  10       36.91       31.72      7.19 o
   7  -7  10      273.91      236.87     48.03 o
   8  -7  10       52.35       38.36     12.90 o
 -14  -6  10       61.00       46.16     16.68 o
 -13  -6  10       29.62       15.76      6.84 o
 -12  -6  10      154.58      154.89     26.19 o
 -11  -6  10       69.28       69.15     17.14 o
 -10  -6  10       58.48       60.93     15.43 o
  -9  -6  10      181.46      196.11     36.58 o
  -8  -6  10      181.67      180.38     35.86 o
  -7  -6  10      340.44      333.52     52.05 o
  -6  -6  10        3.62        5.17      4.80 o
  -5  -6  10        6.31       20.63      6.18 o
  -4  -6  10     1570.35     1723.61     68.17 o
  -3  -6  10       98.95      101.00     13.11 o
  -2  -6  10      857.22      905.91     30.33 o
  -1  -6  10      249.15      211.61     18.07 o
   0  -6  10       81.56       96.21     11.82 o
   1  -6  10       39.47       49.79      7.77 o
   2  -6  10        9.69       20.02      4.67 o
   3  -6  10        2.09       -0.09      3.79 o
   4  -6  10       38.16       34.51     13.52 o
   5  -6  10       74.63       74.12     16.38 o
   6  -6  10        5.82       10.82      8.16 o
   7  -6  10       32.17       33.59     10.66 o
   8  -6  10      126.49      161.73     23.82 o
   9  -6  10        9.07       -0.23      9.08 o
 -15  -5  10        2.41        8.85      8.03 o
 -14  -5  10      241.94      251.97     42.60 o
 -13  -5  10      180.58      242.89     19.87 o
 -12  -5  10      215.43      191.30     36.94 o
 -11  -5  10      222.59      255.03     45.20 o
 -10  -5  10      121.54      144.52     28.88 o
  -9  -5  10       41.29       57.90     10.53 o
  -8  -5  10      373.72      399.58     33.16 o
  -7  -5  10       64.24       86.33     16.91 o
  -6  -5  10      786.53      917.47     43.20 o
  -5  -5  10      491.82      528.81     27.40 o
  -4  -5  10      191.08      254.27     33.26 o
  -3  -5  10        3.29       13.79      3.71 o
  -2  -5  10      312.76      299.81     28.93 o
  -1  -5  10      396.43      477.65     43.61 o
   0  -5  10      228.59      239.96     22.43 o
   1  -5  10      512.87      594.04     38.41 o
   2  -5  10      541.44      636.58     36.98 o
   3  -5  10      324.72      346.26     49.61 o
   4  -5  10       86.35       91.56     16.45 o
   5  -5  10        4.54        8.65      5.00 o
   6  -5  10      361.24      361.59     49.61 o
   7  -5  10      402.96      539.50     43.69 o
   8  -5  10      318.46      346.22     51.62 o
   9  -5  10       14.69       59.05     15.43 o
  10  -5  10       49.88       51.45     15.17 o
 -16  -4  10      133.31      117.94     24.05 o
 -15  -4  10      170.55      158.14     27.57 o
 -14  -4  10       42.70       52.41     12.37 o
 -13  -4  10       82.92      111.76     22.24 o
 -12  -4  10      167.86      181.11     33.66 o
 -11  -4  10       61.58       84.61     15.10 o
 -10  -4  10      154.13      180.51     25.73 o
  -9  -4  10      334.39      359.02     61.98 o
  -8  -4  10      258.73      286.54     29.21 o
  -7  -4  10      369.69      368.26     27.44 o
  -6  -4  10      645.28      670.53     55.40 o
  -5  -4  10        0.00        9.28      4.67 o
  -4  -4  10      383.09      384.02     44.35 o
  -3  -4  10      228.33      211.12     13.95 o
  -2  -4  10       99.39      112.61     14.34 o
  -1  -4  10      242.39      222.25     33.13 o
   0  -4  10       23.29       21.39      6.32 o
   1  -4  10     1106.02     1213.13     68.13 o
   2  -4  10      472.26      521.14     57.90 o
   3  -4  10     1400.68     1579.98     82.90 o
   4  -4  10      581.71      594.41     69.78 o
   5  -4  10       56.24       77.11     16.45 o
   6  -4  10      239.73      176.05     68.89 o
   7  -4  10       96.47       99.95     38.44 o
   8  -4  10        8.87       10.11      3.36 o
   9  -4  10       58.16       64.99     28.82 o
  10  -4  10       14.96       23.79      9.21 o
  11  -4  10       66.61       73.79     16.88 o
 -17  -3  10      114.44      128.24     27.47 o
 -16  -3  10       33.40        8.75      7.34 o
 -15  -3  10       22.55       58.03     15.30 o
 -14  -3  10       26.71       25.99      8.06 o
 -13  -3  10      316.92      296.48     35.46 o
 -12  -3  10      160.60      205.25     35.00 o
 -11  -3  10      259.01      329.05     30.40 o
 -10  -3  10       88.54       88.60     15.50 o
  -9  -3  10     1223.01     1325.74     51.95 o
  -8  -3  10      975.67      932.04     75.01 o
  -7  -3  10      360.85      334.64     34.61 o
  -6  -3  10      878.97      846.21     32.40 o
  -5  -3  10      549.70      528.61     57.24 o
  -4  -3  10      589.39      530.55     30.04 o
  -3  -3  10      289.86      289.48     27.42 o
  -2  -3  10       20.50       15.48      5.28 o
  -1  -3  10       27.37       42.14     11.09 o
   0  -3  10      316.78      341.12     37.70 o
   1  -3  10       28.08       40.47     10.89 o
   2  -3  10      136.68      120.47     20.53 o
   3  -3  10      725.28      665.93     33.52 o
   4  -3  10       22.93       34.07     16.75 o
   5  -3  10       15.39       13.76      3.91 o
   6  -3  10       21.76       40.77     13.36 o
   7  -3  10       83.09       67.04     11.51 o
   8  -3  10      115.68      134.11     32.73 o
   9  -3  10      122.84      148.70     32.26 o
  10  -3  10       85.36       70.18     22.70 o
  11  -3  10        4.28        8.34      3.31 o
 -17  -2  10      143.61      138.04     24.77 o
 -16  -2  10      219.69      227.62     27.08 o
 -15  -2  10      303.49      348.23     42.60 o
 -14  -2  10      343.78      359.48     53.66 o
 -13  -2  10      148.03      127.12     21.84 o
 -12  -2  10       43.84       26.52      9.44 o
 -11  -2  10       25.84       20.86      6.02 o
 -10  -2  10      108.20      108.86     23.29 o
  -9  -2  10      197.58      186.01     24.31 o
  -8  -2  10      594.52      637.54    102.48 o
  -7  -2  10      531.79      578.45    109.98 o
  -6  -2  10      689.20      747.94     54.32 o
  -5  -2  10      431.87      523.64     56.39 o
  -4  -2  10      549.70      597.27     56.52 o
  -3  -2  10      360.78      373.74     20.56 o
  -2  -2  10      160.05      182.31     15.84 o
  -1  -2  10      661.07      645.53     25.86 o
   0  -2  10        5.55       18.32      5.13 o
   2  -2  10      299.16      380.96     47.41 o
   3  -2  10      304.46      348.12     23.56 o
   4  -2  10      617.84      677.83     36.88 o
   5  -2  10      536.12      592.05     60.09 o
   6  -2  10      621.78      617.47     26.78 o
   7  -2  10      292.84      360.34     25.92 o
   8  -2  10       50.08       72.59     10.88 o
   9  -2  10       36.02       14.04      5.36 o
  10  -2  10      106.45       98.07     17.70 o
  11  -2  10      116.54       94.29     12.30 o
  12  -2  10      237.65      189.52     27.22 o
 -18  -1  10       61.38       57.34     15.17 o
 -17  -1  10       40.87       49.54     14.41 o
 -16  -1  10      117.41      116.69     25.79 o
 -15  -1  10      210.57      231.28     31.02 o
 -14  -1  10      380.04      356.06     41.25 o
 -13  -1  10      387.28      344.87     42.70 o
 -12  -1  10      633.40      694.39     80.67 o
 -11  -1  10      209.04      196.14     28.06 o
 -10  -1  10      455.59      475.94     54.15 o
  -9  -1  10       59.01       51.19     14.08 o
  -8  -1  10      119.35      130.47     15.79 o
  -7  -1  10      791.21      967.28     64.65 o
  -6  -1  10      453.08      497.75     52.41 o
  -5  -1  10      172.65      175.45     17.01 o
  -4  -1  10      115.89      117.02     12.57 o
  -3  -1  10      973.53     1088.35     27.21 o
  -2  -1  10      169.27      198.74     31.42 o
  -1  -1  10      725.15      934.02     67.21 o
   0  -1  10     1102.23     1242.51     37.18 o
   1  -1  10       92.52      114.78     13.88 o
   2  -1  10      152.81      202.73     25.25 o
   3  -1  10       30.44       52.32     21.14 o
   4  -1  10      127.45      151.51     17.10 o
   5  -1  10       86.09       68.53      9.76 o
   6  -1  10      691.58      722.25     26.08 o
   7  -1  10      366.60      369.91     27.96 o
   8  -1  10       71.51       58.68      9.86 o
   9  -1  10      236.72      194.07     26.47 o
  10  -1  10       11.94        5.48      3.87 o
  11  -1  10        9.18       14.04      4.57 o
  12  -1  10        6.39        5.45      6.88 o
 -18   0  10       60.59       79.84     23.42 o
 -17   0  10      201.36      193.25     25.33 o
 -16   0  10      170.78      169.85     22.90 o
 -15   0  10      290.84      242.20     34.64 o
 -14   0  10       77.02       95.47     17.27 o
 -13   0  10       30.59       40.43     11.71 o
 -12   0  10      346.82      429.88     40.23 o
 -11   0  10      521.33      518.35     44.64 o
 -10   0  10      307.62      276.84     27.17 o
  -9   0  10      588.56      674.02     73.82 o
  -8   0  10     1244.08     1353.64     40.53 o
  -7   0  10      703.22      704.81     33.16 o
  -6   0  10      884.78     1017.68     33.69 o
  -5   0  10      112.14      172.12     22.54 o
  -4   0  10      417.79      423.20     43.39 o
  -3   0  10     3534.50     4001.86     71.16 o
  -2   0  10       77.17      102.97     13.75 o
  -1   0  10      578.08      762.03     32.50 o
   0   0  10       67.43       64.51     12.63 o
   1   0  10      617.90      535.78     44.74 o
   2   0  10      711.05      672.02     29.21 o
   3   0  10      299.72      253.84     13.85 o
   4   0  10      246.67      150.98     12.89 o
   5   0  10      360.09      231.02     16.85 o
   6   0  10      184.75      116.97     11.11 o
   7   0  10      128.87       54.38      8.51 o
   8   0  10        0.36        6.81      2.71 o
   9   0  10      255.87      261.83     34.39 o
  10   0  10      394.30      437.45     44.51 o
  11   0  10      711.54      775.16     32.56 o
  12   0  10      310.12      324.26     45.57 o
 -18   1  10       62.34       77.08     18.19 o
 -17   1  10       39.94       27.24     10.23 o
 -16   1  10      114.63      115.24     28.69 o
 -15   1  10      211.50      182.62     32.57 o
 -14   1  10      387.52      339.05     43.13 o
 -13   1  10      381.85      337.18     49.12 o
 -12   1  10      640.21      720.05     52.87 o
 -11   1  10      204.70      183.05     29.02 o
 -10   1  10      453.12      416.69     44.45 o
  -9   1  10       62.30       46.68     10.79 o
  -8   1  10      119.23      101.89     13.69 o
  -7   1  10      785.79      855.69     50.01 o
  -6   1  10      460.19      462.55     26.06 o
  -5   1  10      171.33      173.97     15.56 o
  -4   1  10      111.58       82.64     12.17 o
  -2   1  10      164.43      206.44     27.47 o
  -1   1  10      716.52      874.24     46.72 o
   0   1  10     1099.53     1358.67     69.35 o
   1   1  10       89.86      100.41      8.61 o
   2   1  10      154.95      216.17     16.59 o
   3   1  10       32.19       62.46      8.47 o
   4   1  10      129.62      185.46     14.54 o
   5   1  10       84.66       72.88     12.66 o
   6   1  10      696.47      688.57     37.15 o
   7   1  10      362.76      302.37     18.20 o
   8   1  10       73.82       71.08      8.46 o
   9   1  10      234.74      183.46     22.34 o
  10   1  10       12.47       11.16      3.37 o
  11   1  10        9.09        9.50      5.63 o
  12   1  10        6.30       10.02     13.21 o
 -17   2  10      147.38      125.57     27.44 o
 -16   2  10      217.37      183.74     27.50 o
 -15   2  10      304.30      265.49     43.10 o
 -14   2  10      345.92      312.96     45.00 o
 -13   2  10      148.60      138.27     28.59 o
 -12   2  10       42.55       41.58     11.51 o
 -11   2  10       23.01       20.17      8.22 o
 -10   2  10      113.05      121.92     24.31 o
  -9   2  10      206.73      195.32     31.71 o
  -8   2  10      602.32      587.53     61.13 o
  -7   2  10      520.03      471.04     26.45 o
  -6   2  10      688.76      701.59     41.42 o
  -5   2  10      425.72      489.03     55.86 o
  -4   2  10      556.83      593.95     56.68 o
  -1   2  10      679.71      652.20     25.59 o
   0   2  10        5.23       16.17      5.84 o
   1   2  10       33.43       40.29      9.72 o
   2   2  10      302.93      253.18     48.82 o
   3   2  10      304.41      317.75     17.29 o
   4   2  10      611.91      709.70     21.21 o
   5   2  10      554.24      609.16     21.94 o
   6   2  10      608.70      638.26     21.81 o
   7   2  10      299.02      346.85     19.42 o
   8   2  10       50.52       54.44      7.68 o
   9   2  10       37.77       27.71      7.12 o
  10   2  10      111.14       91.18     19.42 o
  11   2  10      114.48       98.94     17.55 o
  12   2  10      241.15      227.17     36.67 o
 -17   3  10      115.53       93.37     22.17 o
 -16   3  10       33.72       26.94      9.51 o
 -15   3  10       20.91       18.88      6.12 o
 -14   3  10       27.89       15.69      6.22 o
 -12   3  10      163.00      153.37     29.51 o
 -11   3  10      258.44      272.17     45.00 o
 -10   3  10       87.31       79.02     13.72 o
  -9   3  10     1233.40     1415.58     51.81 o
  -8   3  10      972.27      951.52     24.97 o
  -7   3  10      372.03      338.06     43.20 o
  -6   3  10      863.33      860.10     24.02 o
  -5   3  10      549.34      529.60     62.64 o
  -4   3  10      589.74      530.06     33.29 o
  -2   3  10       21.76       33.79      8.69 o
   0   3  10      325.81      268.61     30.72 o
   1   3  10       32.21       18.16      3.92 o
   2   3  10      129.27      110.96     11.58 o
   3   3  10      729.07      654.40     32.52 o
   4   3  10       23.24       38.47      6.40 o
   5   3  10       14.70       23.63      4.29 o
   6   3  10       22.37       28.98      7.54 o
   7   3  10       77.57       65.20      7.93 o
   8   3  10      116.62      128.31     13.43 o
   9   3  10      126.42      153.24     17.85 o
  10   3  10       84.54       80.33     11.76 o
  11   3  10        4.23       13.57      6.96 o
 -16   4  10      136.54      106.20     26.65 o
 -15   4  10      172.00      133.14     32.34 o
 -14   4  10       42.92       43.89     10.86 o
 -13   4  10       85.97       64.81     21.19 o
 -12   4  10      166.62      153.83     32.47 o
 -11   4  10       58.86       44.51     14.28 o
 -10   4  10      160.36      154.00     27.77 o
  -9   4  10      324.82      332.47     35.17 o
  -8   4  10      261.43      242.56     25.17 o
  -7   4  10      379.97      347.54     32.17 o
  -6   4  10      641.40      577.43     38.00 o
  -5   4  10        0.03       -2.20      6.48 o
  -4   4  10      392.78      394.10     37.07 o
  -3   4  10      218.92      212.33     33.72 o
  -2   4  10      101.49      126.82     21.35 o
  -1   4  10      250.43      231.34     40.93 o
   0   4  10       24.27       19.21      5.59 o
   1   4  10     1112.06     1185.11     28.26 o
   2   4  10      476.95      441.38     28.44 o
   3   4  10     1387.75     1459.93     34.04 o
   4   4  10      593.78      483.07     28.19 o
   5   4  10       56.48       58.94      8.63 o
   6   4  10      240.08      234.39     26.16 o
   7   4  10       93.61      115.37     15.75 o
   8   4  10        9.11        5.22      3.48 o
   9   4  10       58.85       49.02      7.44 o
  10   4  10       13.48       19.38      5.10 o
  11   4  10       66.95       64.11     10.50 o
 -15   5  10        2.30        9.84      5.10 o
 -14   5  10      243.18      158.41     37.41 o
 -13   5  10      185.63      152.12     36.06 o
 -12   5  10      209.10      161.63     23.95 o
 -11   5  10      225.63      190.38     43.26 o
 -10   5  10      122.36       72.15     20.33 o
  -9   5  10       40.81       28.88      7.67 o
  -8   5  10      380.59      379.12     31.19 o
  -7   5  10       60.93       54.38     12.34 o
  -6   5  10      787.13      819.14     45.66 o
  -5   5  10      488.48      551.38     44.94 o
  -4   5  10      193.68      261.20     41.72 o
  -3   5  10        2.66        1.49      1.37 o
  -2   5  10      314.47      362.28     48.66 o
  -1   5  10      387.47      451.10     51.88 o
   0   5  10      225.79      225.32     35.73 o
   1   5  10      514.54      614.93     39.41 o
   2   5  10      545.50      575.33     18.87 o
   3   5  10      331.73      303.58     24.29 o
   4   5  10       83.36       85.14     11.76 o
   5   5  10        4.85        7.57      3.50 o
   6   5  10      366.71      352.61     27.64 o
   7   5  10      404.15      437.37     33.59 o
   8   5  10      318.80      297.75     23.13 o
   9   5  10       17.70       13.70      6.17 o
  10   5  10       47.82       37.18      7.62 o
 -14   6  10       59.77       52.28     17.21 o
 -13   6  10       30.60       19.34      6.68 o
 -12   6  10      153.62       96.26     27.44 o
 -10   6  10       57.58       37.67      9.51 o
  -9   6  10      180.31      100.93     32.34 o
  -8   6  10      183.01      104.95     29.21 o
  -7   6  10      338.72      266.44     36.16 o
  -6   6  10        3.99        7.14      2.89 o
  -5   6  10        6.33       11.32      2.98 o
  -4   6  10     1560.35     1690.89     94.29 o
  -3   6  10       97.74       83.30     28.29 o
  -2   6  10      861.21      932.08     41.22 o
  -1   6  10      247.76      304.57     39.61 o
   0   6  10       82.79      109.22     22.60 o
   1   6  10       39.91       21.78     11.78 o
   2   6  10        9.89       12.88      4.93 o
   3   6  10        2.26        2.35      4.29 o
   4   6  10       39.11       37.06      6.44 o
   5   6  10       74.98       76.45      9.87 o
   6   6  10        5.54        7.01      5.65 o
   7   6  10       31.49       20.41      7.26 o
   8   6  10      125.62      128.50     15.41 o
   9   6  10        9.25       12.26      3.84 o
 -13   7  10      138.68      162.39     27.04 o
 -12   7  10      127.78      119.65     27.01 o
 -11   7  10      180.29      208.90     24.77 o
 -10   7  10       17.34       13.03      5.23 o
  -9   7  10        4.96        7.07      2.84 o
  -8   7  10       36.02       15.15      9.10 o
  -7   7  10       74.79       49.21      8.43 o
  -6   7  10      111.85       85.47     11.65 o
  -5   7  10      346.93      281.99     60.09 o
  -4   7  10       55.66       46.21      7.33 o
  -3   7  10      177.74      190.02     42.14 o
  -2   7  10      248.17      281.28     77.48 o
  -1   7  10      265.39      335.23     36.71 o
   0   7  10      197.53      225.72     39.87 o
   1   7  10      170.47      174.13     31.47 o
   2   7  10      151.75      127.42     18.04 o
   3   7  10      319.81      309.20     30.41 o
   4   7  10       51.39       77.27     13.80 o
   5   7  10        2.85       10.54      6.83 o
   6   7  10       38.05       52.05     19.36 o
   7   7  10      283.62      285.91     54.88 o
   8   7  10       48.90       41.95     17.11 o
 -11   8  10       35.47       31.25      9.80 o
 -10   8  10       42.22       36.71      9.80 o
  -9   8  10       46.93       41.78     13.29 o
  -8   8  10       34.97       36.62     11.25 o
  -7   8  10        9.69       11.19      5.07 o
  -6   8  10       64.91       52.42     18.41 o
  -5   8  10      124.49      109.79     14.29 o
  -4   8  10       21.42       16.32      5.45 o
  -3   8  10      131.55      143.07     38.94 o
  -2   8  10       49.83       63.23     19.08 o
  -1   8  10       86.61       85.21     25.63 o
   0   8  10        1.87       11.66      7.50 o
   1   8  10       65.15       66.78     20.04 o
   2   8  10       40.66       33.60      7.83 o
   3   8  10        5.20       18.73      5.76 o
   4   8  10       61.66       72.69     13.09 o
   5   8  10       30.57       18.61     18.36 o
   6   8  10        4.42       13.88     16.84 o
  -9   9  10        8.20       11.05      4.90 o
  -8   9  10        9.62       14.44      6.45 o
  -7   9  10       40.55       27.27      9.80 o
  -6   9  10       58.11       78.27     16.81 o
  -5   9  10      166.64      195.38     38.20 o
  -4   9  10       41.62       75.83     19.48 o
  -3   9  10       16.41       22.67      8.45 o
  -2   9  10        4.95        3.84      5.15 o
  -1   9  10       15.59       18.30      3.40 o
   0   9  10       32.95       27.66      6.29 o
   1   9  10       94.82       89.53     22.39 o
   2   9  10       44.61       54.18     17.53 o
   3   9  10       17.47       20.13      9.90 o
  -8  -9  11       77.66       63.36     15.17 o
  -7  -9  11       13.48        8.98      4.70 o
  -6  -9  11      154.56      108.30     28.85 o
  -5  -9  11       95.74       46.06     15.73 o
  -3  -9  11       52.33       38.00     13.32 o
  -1  -9  11       41.58       36.42     11.45 o
   0  -9  11       94.49       83.36     19.64 o
   1  -9  11       67.11       64.28     19.54 o
   2  -9  11       27.39       17.50      7.53 o
 -11  -8  11       59.72       71.32     18.00 o
 -10  -8  11       14.19        9.51      5.46 o
  -9  -8  11       43.29       51.35     13.59 o
  -8  -8  11       19.60       22.67      7.24 o
  -6  -8  11      141.04      143.17     40.40 o
  -5  -8  11      284.45      251.41     29.51 o
  -4  -8  11      626.75      579.83     49.97 o
  -3  -8  11      863.42      909.61     56.26 o
  -2  -8  11       47.02       38.39      6.81 o
  -1  -8  11       80.09       87.16     11.22 o
   0  -8  11      180.46      125.42     23.18 o
   1  -8  11       56.93       44.64     12.19 o
   2  -8  11      250.73      204.00     31.75 o
   3  -8  11       62.59       71.22     17.11 o
   4  -8  11        7.08        5.20      5.95 o
   5  -8  11       70.79       74.05     17.60 o
 -13  -7  11      171.40      173.84     36.78 o
 -12  -7  11       16.29       -1.22      5.46 o
 -11  -7  11       24.52       23.62     10.10 o
 -10  -7  11      115.99       96.72     24.64 o
  -8  -7  11        9.14       10.99      5.53 o
  -7  -7  11        2.01        0.10      2.76 o
  -6  -7  11      285.25      320.50     30.53 o
  -5  -7  11       49.11       53.95     15.17 o
  -4  -7  11       16.55       11.15      5.46 o
  -3  -7  11      212.13      181.48     25.15 o
  -2  -7  11       14.18        4.33      5.92 o
  -1  -7  11      178.70      138.69     16.07 o
   0  -7  11       24.37       29.04      6.05 o
   1  -7  11       10.39       16.72      8.98 o
   2  -7  11       17.88       17.80     15.15 o
   3  -7  11       61.26       44.61     13.82 o
   4  -7  11       46.57       31.39      7.34 o
   5  -7  11       34.48       28.11      6.36 o
   6  -7  11      173.59      150.88     36.45 o
   7  -7  11      150.73      141.82     35.76 o
 -14  -6  11       90.79      104.19     26.29 o
 -13  -6  11      204.05      211.80     19.48 o
 -12  -6  11       43.05       64.91     16.05 o
 -11  -6  11      120.26      123.73     19.84 o
 -10  -6  11      150.41      167.78     31.12 o
  -9  -6  11       61.15       48.72     13.98 o
  -8  -6  11      211.27      245.22     48.00 o
  -7  -6  11      254.41      245.78     46.75 o
  -6  -6  11       33.04       30.73      8.82 o
  -5  -6  11      417.09      425.38     46.85 o
  -4  -6  11      299.89      341.06     43.75 o
  -3  -6  11       39.81       26.69      7.02 o
  -2  -6  11      186.59      161.78     19.96 o
  -1  -6  11       62.64       45.85      7.18 o
   0  -6  11      188.43      179.56     33.92 o
   1  -6  11      275.01      280.47     27.66 o
   2  -6  11      437.90      431.83     58.56 o
   3  -6  11       12.37        5.47      4.42 o
   4  -6  11       80.79       65.83     16.78 o
   5  -6  11        9.97       11.68      7.63 o
   6  -6  11      334.63      317.04     45.96 o
   7  -6  11      282.48      337.24     43.13 o
   8  -6  11      181.94      164.69     42.21 o
 -15  -5  11      104.31      116.76     30.76 o
 -14  -5  11       29.48       18.13      7.53 o
 -13  -5  11       43.79       42.77     12.83 o
 -12  -5  11       80.55       60.89     18.23 o
 -11  -5  11      166.04      169.85     31.12 o
 -10  -5  11      125.18      127.42     29.97 o
  -9  -5  11      129.35      143.57     25.43 o
  -8  -5  11       12.54        1.88      2.83 o
  -7  -5  11      178.14      200.42     34.87 o
  -6  -5  11      693.40      666.88     55.66 o
  -5  -5  11      242.69      248.65     40.70 o
  -4  -5  11      322.75      269.77     48.06 o
  -3  -5  11      233.15      226.14     16.33 o
  -2  -5  11      555.01      537.50     43.38 o
  -1  -5  11       19.07       19.36      7.20 o
   0  -5  11      270.37      239.23     34.30 o
   1  -5  11      121.98      118.04     17.94 o
   2  -5  11       28.64       15.43      7.47 o
   3  -5  11      171.91      179.69     26.85 o
   4  -5  11       18.43       26.94     12.24 o
   5  -5  11       10.48       27.01      9.94 o
   6  -5  11       54.66       41.81     11.25 o
   7  -5  11       36.92       54.45     20.10 o
   8  -5  11        9.26       13.03      6.45 o
   9  -5  11      119.79      150.08     29.54 o
 -16  -4  11       38.39       57.97     14.90 o
 -15  -4  11       78.55       90.17     21.22 o
 -14  -4  11       77.02       82.74     20.82 o
 -13  -4  11       23.93       22.50      7.27 o
 -12  -4  11      178.65      178.01     30.83 o
 -11  -4  11       40.87       56.95     13.16 o
 -10  -4  11        6.81        1.09      4.90 o
  -9  -4  11      388.17      453.90     53.13 o
  -8  -4  11      483.98      485.84     32.37 o
  -7  -4  11      434.69      459.92     36.06 o
  -6  -4  11      463.01      456.14     53.00 o
  -5  -4  11      775.26      750.97     34.25 o
  -4  -4  11       22.32       20.70      4.62 o
  -3  -4  11      292.07      302.45     25.13 o
  -2  -4  11      440.93      463.77     40.14 o
  -1  -4  11      171.06      163.78     23.48 o
   0  -4  11      587.79      597.61     69.70 o
   1  -4  11      141.21      157.16     36.02 o
   2  -4  11      849.75      904.87     49.02 o
   3  -4  11      501.82      489.89     66.26 o
   4  -4  11      329.10      442.71     51.42 o
   5  -4  11       12.81        6.65      6.15 o
   6  -4  11      231.80      207.88     35.40 o
   7  -4  11      275.72      264.60     48.13 o
   8  -4  11       97.13      126.49     30.89 o
   9  -4  11      127.59      158.41     21.25 o
  10  -4  11       29.87       32.11     13.36 o
 -17  -3  11       41.02       68.63     15.96 o
 -16  -3  11      233.69      266.48     27.80 o
 -15  -3  11      187.74      170.08     30.10 o
 -14  -3  11      177.16      194.20     37.11 o
 -13  -3  11       13.09       11.32      8.03 o
 -12  -3  11       83.40       81.36     16.68 o
 -11  -3  11      137.06      169.26     25.17 o
 -10  -3  11      203.61      189.89     23.98 o
  -9  -3  11      530.70      486.30     66.16 o
  -8  -3  11      622.14      791.80     77.11 o
  -7  -3  11      159.06      178.74     19.28 o
  -6  -3  11      117.42      105.70     15.40 o
  -5  -3  11       45.23       46.85     11.12 o
  -4  -3  11      875.09      914.27     38.84 o
  -3  -3  11       91.28       73.91     12.20 o
  -2  -3  11      370.62      362.18     32.39 o
  -1  -3  11       49.32       36.26     12.65 o
   1  -3  11      155.97      166.04     24.18 o
   2  -3  11      402.37      499.30     30.60 o
   3  -3  11      487.23      521.51     58.36 o
   4  -3  11      191.78      186.70     25.83 o
   5  -3  11      334.42      301.52     25.00 o
   6  -3  11      868.85      884.27     67.34 o
   7  -3  11       66.73       53.85     14.64 o
   8  -3  11      120.22      112.77     21.99 o
   9  -3  11       38.86       41.53     11.63 o
  10  -3  11       79.69       64.75     12.26 o
  11  -3  11      190.88      177.46     50.75 o
 -17  -2  11       41.15       50.50     16.84 o
 -16  -2  11       58.93       94.91     21.12 o
 -15  -2  11      212.81      202.52     37.77 o
 -14  -2  11        8.31       10.23      4.44 o
 -13  -2  11       91.76      101.98     19.61 o
 -12  -2  11      137.18      144.46     29.74 o
 -11  -2  11      194.60      216.41     26.91 o
 -10  -2  11      225.47      209.69     36.58 o
  -9  -2  11      140.60      181.86     34.18 o
  -8  -2  11      631.57      551.64     44.22 o
  -7  -2  11      538.76      533.28     24.71 o
  -6  -2  11      505.77      415.87     22.63 o
  -5  -2  11        6.05       22.96      9.28 o
  -4  -2  11      440.70      475.02     31.45 o
  -3  -2  11      445.00      510.36     45.91 o
  -2  -2  11      160.11      211.11     19.45 o
  -1  -2  11      797.79      773.44     40.60 o
   0  -2  11       74.04       82.05     16.88 o
   1  -2  11      313.47      270.26     44.31 o
   2  -2  11      490.46      458.80     29.44 o
   3  -2  11       13.17       -4.31     10.33 o
   4  -2  11      343.91      312.01     27.86 o
   5  -2  11      367.91      413.69     68.40 o
   6  -2  11      582.40      646.92     64.38 o
   7  -2  11      163.48      196.52     31.43 o
   8  -2  11      137.03      152.93     19.01 o
   9  -2  11      213.67      202.22     25.38 o
  10  -2  11       73.23       63.57     12.30 o
  11  -2  11        7.32       16.08      6.76 o
 -17  -1  11       79.01       82.11     16.75 o
 -16  -1  11      124.02      109.12     22.77 o
 -15  -1  11      138.21      122.25     24.77 o
 -13  -1  11      291.79      241.34     42.87 o
 -12  -1  11      951.41     1079.49     90.90 o
 -11  -1  11      212.26      209.60     30.99 o
 -10  -1  11      194.01      166.83     31.52 o
  -9  -1  11      518.32      539.17     50.66 o
  -8  -1  11      175.61      127.25     12.76 o
  -7  -1  11      412.70      424.95     38.23 o
  -6  -1  11      202.89      201.60     23.52 o
  -5  -1  11      131.61      102.38     15.82 o
  -4  -1  11      676.10      647.44     45.40 o
  -3  -1  11      224.00      257.64     24.27 o
  -2  -1  11     2540.50     2769.52     72.31 o
  -1  -1  11     1105.75     1359.39     41.55 o
   0  -1  11     1301.45     1380.22     41.29 o
   1  -1  11      217.61      188.51     30.23 o
   2  -1  11       61.77       72.21     16.09 o
   3  -1  11      888.67      882.43     22.10 o
   4  -1  11     1117.48     1171.49     66.19 o
   5  -1  11      727.40      642.89     37.62 o
   6  -1  11      777.72      838.10     45.15 o
   7  -1  11       69.60       47.67      8.13 o
   8  -1  11       24.87       22.22     11.30 o
   9  -1  11        1.02        8.95      3.34 o
  10  -1  11      163.00      158.72     19.94 o
  11  -1  11      115.64      130.30     32.01 o
 -17   0  11       69.71       67.18     13.82 o
 -16   0  11      188.95      212.23     22.70 o
 -15   0  11       48.62       53.85     15.33 o
 -14   0  11        7.62        8.85      5.66 o
 -13   0  11     1314.12     1381.11     74.48 o
 -12   0  11      712.84      888.55     88.99 o
 -11   0  11      196.11      279.73     32.90 o
 -10   0  11     1021.62      967.90     77.02 o
  -9   0  11       28.78       16.84      9.71 o
  -8   0  11      113.66      103.60     13.95 o
  -7   0  11       31.84       66.95     10.20 o
  -6   0  11        0.38        7.07      8.62 o
  -5   0  11     1050.67     1239.84     37.50 o
  -4   0  11      178.29      166.37     18.46 o
  -3   0  11      124.52       89.75     12.96 o
  -2   0  11       90.21      140.77     20.20 o
  -1   0  11      108.58      128.57     23.59 o
   0   0  11      256.74      285.89     45.56 o
   1   0  11      121.78      151.07     32.14 o
   2   0  11      801.88      812.98     40.27 o
   3   0  11       24.52       38.03      7.12 o
   4   0  11       14.77        4.96      4.30 o
   5   0  11       60.16      146.29     13.65 o
   6   0  11        1.06       20.84      7.20 o
   7   0  11       11.95       40.30     11.51 o
   8   0  11      308.28      243.02     27.94 o
   9   0  11        2.03        5.73      9.97 o
  10   0  11       43.87       39.39     19.20 o
  11   0  11       15.36       13.22      8.19 o
  12   0  11       32.76       15.36      5.51 o
 -17   1  11       73.89       77.71     23.09 o
 -16   1  11      126.68      113.80     26.58 o
 -15   1  11      131.22       90.80     23.13 o
 -14   1  11      253.41      274.18     35.40 o
 -13   1  11      287.88      247.30     43.26 o
 -12   1  11      942.95      963.10    108.99 o
 -11   1  11      205.37      188.97     27.93 o
 -10   1  11      204.61      195.15     39.64 o
  -9   1  11      529.52      487.59     50.24 o
  -8   1  11      178.76      170.61     14.67 o
  -7   1  11      410.50      337.57     20.46 o
  -6   1  11      204.14      248.74     28.62 o
  -5   1  11      131.90      109.49     15.03 o
  -4   1  11      672.39      674.45     63.20 o
  -2   1  11     2544.02     2794.45     70.04 o
  -1   1  11     1079.45     1267.48     55.89 o
   0   1  11     1310.61     1395.65     41.48 o
   1   1  11      218.33      192.72     29.84 o
   2   1  11       62.63       50.88      6.98 o
   3   1  11      906.98      960.04     20.38 o
   4   1  11     1100.16     1105.94     26.64 o
   5   1  11      705.07      626.79     24.38 o
   6   1  11      795.63      812.27     34.11 o
   7   1  11       67.52       48.19      5.86 o
   8   1  11       24.94       26.96      6.83 o
   9   1  11        1.50        9.06      5.66 o
  10   1  11      160.61      178.05     19.44 o
  11   1  11      111.21      118.88     18.57 o
 -17   2  11       39.44       58.76     15.30 o
 -16   2  11       58.79       47.51     13.49 o
 -15   2  11      215.48      184.49     30.07 o
 -14   2  11        7.05        6.74      5.59 o
 -13   2  11       96.55       90.54     23.09 o
 -12   2  11      133.15      128.86     19.97 o
 -11   2  11      196.87      162.78     26.75 o
 -10   2  11      232.18      212.33     31.81 o
  -9   2  11      145.94      186.96     35.89 o
  -8   2  11      632.77      568.45     47.34 o
  -7   2  11      552.38      611.71     62.08 o
  -6   2  11      495.74      553.32     57.37 o
  -5   2  11        7.33       24.11      8.13 o
  -4   2  11      449.03      527.53     57.05 o
  -1   2  11      792.02      845.36     78.13 o
   0   2  11       69.51       74.25     12.14 o
   1   2  11      303.13      272.47     25.16 o
   2   2  11      493.29      327.63    103.63 o
   3   2  11       12.36       13.10      3.69 o
   4   2  11      339.58      352.55     23.70 o
   5   2  11      365.77      411.62     25.96 o
   6   2  11      574.73      639.43     36.13 o
   7   2  11      162.21      184.77     20.09 o
   8   2  11      138.40      151.81     14.17 o
   9   2  11      213.51      200.22     18.67 o
  10   2  11       71.39       68.22     10.05 o
  11   2  11        7.28       21.59      7.48 o
 -17   3  11       39.34       42.18     12.70 o
 -16   3  11      229.08      227.33     23.65 o
 -15   3  11      184.81      166.07     16.19 o
 -14   3  11      179.41      158.27     31.52 o
 -13   3  11       13.31       18.62      7.17 o
 -12   3  11       84.69       61.75     13.82 o
 -11   3  11      137.70      112.25     24.28 o
 -10   3  11      197.97      188.57     34.02 o
  -9   3  11      514.85      476.83     40.96 o
  -8   3  11      642.71      680.70     54.08 o
  -7   3  11      152.32      136.76     17.21 o
  -6   3  11      114.33       97.61     21.91 o
  -5   3  11       45.52       42.70     11.55 o
  -2   3  11      378.09      403.96     46.26 o
  -1   3  11       48.33       23.09     16.42 o
   0   3  11      167.61      194.41     19.58 o
   1   3  11      157.05      152.24     11.74 o
   2   3  11      393.54      470.85     27.31 o
   3   3  11      496.03      454.49     24.96 o
   4   3  11      199.21      146.89     13.71 o
   5   3  11      329.24      343.17     26.05 o
   6   3  11      873.74      864.40     35.29 o
   7   3  11       65.74       62.53     13.76 o
   8   3  11      121.24       99.37     14.17 o
   9   3  11       37.08       31.67      8.68 o
  10   3  11       82.24       71.65     12.94 o
  11   3  11      192.24      166.33     27.57 o
 -16   4  11       39.41       40.56     12.04 o
 -15   4  11       81.90       94.39     24.58 o
 -14   4  11       75.47       61.26     18.16 o
 -13   4  11       22.62       13.09      5.89 o
 -12   4  11      176.92      204.76     37.87 o
 -11   4  11       42.57       46.55     11.12 o
 -10   4  11        7.59       16.48      5.95 o
  -9   4  11      386.47      376.09     34.31 o
  -8   4  11      486.99      477.06     23.39 o
  -7   4  11      447.01      411.99     31.29 o
  -6   4  11      480.02      480.42     38.13 o
  -5   4  11      780.63      776.04     55.86 o
  -3   4  11      293.73      324.44     53.53 o
  -2   4  11      437.08      326.88     12.73 o
  -1   4  11      169.84      210.78     40.27 o
   0   4  11      583.76      658.95     30.56 o
   1   4  11      136.40      143.23     26.76 o
   2   4  11      861.28      773.81     86.87 o
   3   4  11      488.25      449.19     30.01 o
   4   4  11      333.43      374.46     26.23 o
   5   4  11       13.42       10.17      7.42 o
   6   4  11      229.92      205.96     18.88 o
   7   4  11      279.21      230.74     23.90 o
   8   4  11       91.61       94.24     11.81 o
   9   4  11      129.07      181.74     29.23 o
  10   4  11       30.55       24.04      7.53 o
 -15   5  11      106.93       79.02     26.19 o
 -14   5  11       28.25       37.41     10.13 o
 -13   5  11       43.81       35.86      9.01 o
 -12   5  11       77.85       50.07     15.92 o
 -11   5  11      163.50      150.05     23.88 o
 -10   5  11      126.95      109.62     22.11 o
  -9   5  11      124.88      108.04     25.53 o
  -8   5  11       13.90       13.59      4.21 o
  -7   5  11      182.01      152.35     26.06 o
  -6   5  11      699.36      631.62     28.65 o
  -5   5  11      242.82      211.80     36.45 o
  -4   5  11      319.13      276.48     42.27 o
  -3   5  11      240.05      280.20     48.89 o
  -2   5  11      547.48      609.38    143.90 o
  -1   5  11       19.96       53.39     14.21 o
   0   5  11      268.38      313.46     49.41 o
   1   5  11      119.64      131.07     23.49 o
   2   5  11       30.11       23.81      6.56 o
   3   5  11      172.82      169.30     24.15 o
   4   5  11       18.04       16.57      4.68 o
   5   5  11       11.69       14.29      3.86 o
   6   5  11       53.93       40.16      6.19 o
   7   5  11       37.39       51.88      8.50 o
   8   5  11        9.05        6.07      3.19 o
   9   5  11      121.65      114.71     15.79 o
 -14   6  11       87.71       65.47     21.75 o
 -13   6  11      203.49      133.80     32.50 o
 -12   6  11       41.63       23.65      8.82 o
 -11   6  11      119.34       88.30     26.15 o
 -10   6  11      149.16       95.93     25.50 o
  -9   6  11       61.57       43.72     11.12 o
  -8   6  11      212.05      140.48     36.32 o
  -7   6  11      243.75      156.99     37.57 o
  -6   6  11       38.61       37.36      7.11 o
  -5   6  11      436.68      438.44     21.17 o
  -4   6  11      307.12      303.81     43.32 o
  -3   6  11       40.65       37.57     12.30 o
  -2   6  11      184.78      222.43     43.10 o
  -1   6  11       65.27       65.67     16.09 o
   0   6  11      185.02      258.35     39.45 o
   1   6  11      276.76      339.35     37.50 o
   2   6  11      432.71      383.56     52.36 o
   3   6  11       14.67       11.44      4.25 o
   4   6  11       82.61       62.11      7.76 o
   5   6  11       10.25       11.67      4.60 o
   6   6  11      327.40      304.78     28.25 o
   7   6  11      283.16      305.78     44.96 o
   8   6  11      181.91      157.14     19.06 o
 -13   7  11      171.26      179.13     31.75 o
 -12   7  11       15.00       17.44      6.51 o
 -11   7  11       25.82       13.95      6.09 o
 -10   7  11      115.30       89.11     23.46 o
  -9   7  11        5.61        2.76      1.78 o
  -8   7  11        9.06       11.55      3.54 o
  -7   7  11        2.38        9.37      2.91 o
  -6   7  11      288.27      237.45     17.68 o
  -5   7  11       50.56       52.09     17.43 o
  -4   7  11       16.33        9.57      4.30 o
  -3   7  11      210.36      238.97     51.35 o
  -2   7  11       14.52       20.99      6.97 o
  -1   7  11      178.89      217.16     43.46 o
   0   7  11       25.38       11.81      6.97 o
   1   7  11       10.84       13.16      4.48 o
   2   7  11       18.08       21.56      4.34 o
   3   7  11       60.36       42.39     30.79 o
   4   7  11       46.39       33.35      8.98 o
   5   7  11       33.81       13.22      4.30 o
   6   7  11      175.16      172.74     28.30 o
   7   7  11      151.07      131.13     31.38 o
 -11   8  11       58.66       46.06     14.11 o
 -10   8  11       14.35       17.47      8.26 o
  -9   8  11       42.59       35.07     10.03 o
  -8   8  11       20.40       16.22      5.20 o
  -7   8  11      140.53      110.41     24.71 o
  -6   8  11      140.91      135.25     35.38 o
  -5   8  11      294.92      275.06     29.07 o
  -4   8  11      613.64      539.45     57.47 o
  -3   8  11      869.78      919.29     49.40 o
  -2   8  11       48.07       55.07     16.84 o
  -1   8  11       78.47      101.06     22.17 o
   0   8  11      186.58      174.05     21.32 o
   1   8  11       56.39       50.74     13.62 o
   2   8  11      246.06      275.39     29.31 o
   3   8  11       65.07       74.61     20.30 o
   4   8  11        7.06       15.93      6.12 o
   5   8  11       71.62       92.30     16.19 o
  -6   9  11      154.76      198.48     48.99 o
  -5   9  11       93.70      126.69     27.70 o
  -4   9  11      111.92      112.32     28.98 o
  -3   9  11       49.51       75.70     21.29 o
  -2   9  11       25.55       64.61     15.46 o
  -1   9  11       42.19       42.04      9.35 o
   0   9  11       96.21       97.51     43.23 o
   1   9  11       66.11       88.89     18.42 o
   2   9  11       28.31       42.27     14.31 o
  -7  -9  12       20.41        9.57      4.31 o
  -6  -9  12      336.51      244.53     42.41 o
  -5  -9  12      254.43      173.01     43.92 o
  -4  -9  12      112.43       46.88     22.60 o
  -3  -9  12       30.17       15.96      5.53 o
  -2  -9  12       82.01       26.65     11.81 o
  -1  -9  12      129.96       88.56     23.65 o
   0  -9  12       62.14       54.18     16.78 o
 -10  -8  12       17.38       18.00      8.75 o
  -9  -8  12       82.46       67.44     19.51 o
  -7  -8  12       47.58       48.13     11.78 o
  -6  -8  12       19.63       30.46     10.30 o
  -5  -8  12      560.77      554.77     44.81 o
  -4  -8  12      603.72      649.78     36.02 o
  -3  -8  12       64.84       38.62      9.80 o
  -2  -8  12        4.06       10.02      5.18 o
  -1  -8  12       13.37       10.43      4.16 o
   0  -8  12       36.12       39.61     10.43 o
   1  -8  12       48.90       42.20     11.33 o
   2  -8  12       26.06       10.96      3.44 o
   3  -8  12       24.66        9.15      7.20 o
   4  -8  12       22.10       15.23     10.86 o
 -12  -7  12       81.09       82.87     22.86 o
 -11  -7  12       13.31       16.19      4.44 o
 -10  -7  12       29.79       20.00      6.25 o
  -9  -7  12       35.52       39.97     10.99 o
  -8  -7  12      114.03      157.22     31.55 o
  -7  -7  12      348.49      421.56     30.27 o
  -6  -7  12      397.74      451.40     49.08 o
  -5  -7  12      131.30      117.38     26.38 o
  -4  -7  12      255.88      232.76     41.65 o
  -3  -7  12        1.06        2.25      1.87 o
  -2  -7  12       52.34       55.47     15.97 o
  -1  -7  12       64.33       60.97     11.67 o
   0  -7  12      179.76      147.72     35.73 o
   1  -7  12      225.29      224.85     14.53 o
   2  -7  12      453.67      446.87     36.18 o
   3  -7  12       75.31       78.48     13.47 o
   4  -7  12       12.78        6.95      2.47 o
   5  -7  12        2.34        8.86      3.35 o
   6  -7  12       12.60       14.44     17.55 o
 -14  -6  12       35.52       37.18     12.53 o
 -13  -6  12       70.67       88.20     16.78 o
 -12  -6  12       35.49       40.53     13.19 o
 -11  -6  12        5.08       10.53      3.82 o
 -10  -6  12       22.79        7.83      5.00 o
  -9  -6  12       13.25       21.45      7.37 o
  -8  -6  12      111.81      160.77     34.61 o
  -7  -6  12      136.00      141.92     29.58 o
  -6  -6  12       49.49       57.11     11.45 o
  -5  -6  12       48.52       37.08     10.20 o
  -4  -6  12      132.66      140.02     32.01 o
  -3  -6  12      236.75      227.63     27.04 o
  -2  -6  12      144.87      125.52     17.38 o
  -1  -6  12        1.90       16.38      5.95 o
   0  -6  12       51.45       40.00     21.60 o
   1  -6  12       41.70       27.79      9.71 o
   2  -6  12      107.96       92.06     14.19 o
   3  -6  12       50.15       66.25     18.55 o
   4  -6  12        3.90       10.72      8.59 o
   5  -6  12       24.43       35.00     11.71 o
   6  -6  12       41.79       67.11     14.31 o
   7  -6  12       61.19       83.73     17.67 o
 -15  -5  12       26.75       24.34     11.55 o
 -14  -5  12      144.79      147.15     26.98 o
 -13  -5  12      141.72      134.55     31.71 o
 -12  -5  12       22.40       15.23     10.89 o
 -11  -5  12      183.78      227.26     28.10 o
 -10  -5  12      158.54      200.75     37.57 o
  -9  -5  12      799.86      805.12     58.07 o
  -8  -5  12       82.89       52.74     11.22 o
  -7  -5  12      485.89      537.03     47.51 o
  -6  -5  12      318.69      285.29     46.81 o
  -5  -5  12      319.62      286.51     46.42 o
  -4  -5  12      405.83      386.82     32.74 o
  -3  -5  12       97.32      122.28     16.98 o
  -2  -5  12       66.02       69.71     14.87 o
  -1  -5  12       57.99       38.39      7.19 o
   0  -5  12      216.39      232.14     23.94 o
   1  -5  12      643.83      572.35     57.57 o
   2  -5  12      354.61      355.76     41.98 o
   3  -5  12       77.91       76.55     17.90 o
   4  -5  12       71.22       78.92     15.20 o
   5  -5  12       11.56       24.58      7.80 o
   6  -5  12      375.27      413.47     52.60 o
   7  -5  12      305.09      340.96     50.60 o
   8  -5  12      136.25      121.20     19.44 o
   9  -5  12      113.10      103.17     22.24 o
 -16  -4  12        4.25       13.98      8.82 o
 -15  -4  12      116.91       94.65     19.74 o
 -14  -4  12        1.59        0.86      5.26 o
 -13  -4  12      119.41      130.67     20.89 o
 -12  -4  12       78.40       84.35     17.73 o
 -11  -4  12       37.49       55.01     14.08 o
 -10  -4  12      175.61      170.84     27.08 o
  -9  -4  12      144.38      135.51     21.38 o
  -8  -4  12      377.35      393.96     60.17 o
  -7  -4  12       48.30       26.81      7.70 o
  -6  -4  12       85.01       75.44     14.18 o
  -5  -4  12      714.72      774.43     73.69 o
  -4  -4  12       27.08       30.78      7.56 o
  -3  -4  12     1439.15     1502.10    103.02 o
  -2  -4  12      140.56      126.03     25.56 o
  -1  -4  12      385.29      331.14     29.53 o
   0  -4  12       38.43       31.64      6.65 o
   1  -4  12      255.55      255.23     41.72 o
   2  -4  12       63.71       77.77     14.21 o
   3  -4  12      234.87      232.72     35.73 o
   4  -4  12       45.41       50.56     12.14 o
   5  -4  12      620.56      698.10     39.77 o
   6  -4  12      384.50      442.42     52.34 o
   7  -4  12       16.78       23.72      7.53 o
   8  -4  12        7.61        5.40      6.15 o
   9  -4  12       13.99       33.69     13.29 o
 -17  -3  12       15.39       16.28      8.75 o
 -16  -3  12      114.57      111.85     28.49 o
 -15  -3  12        5.20       -3.36      7.30 o
 -14  -3  12      238.74      229.10     31.45 o
 -13  -3  12       50.95       30.53      8.72 o
 -12  -3  12      170.63      198.38     42.31 o
 -11  -3  12      140.64      153.47     23.49 o
 -10  -3  12      412.55      501.60     69.32 o
  -9  -3  12      145.49      113.10     21.68 o
  -8  -3  12        7.26        5.95      4.24 o
  -7  -3  12       71.42       72.61     16.32 o
  -6  -3  12      323.95      345.01     42.73 o
  -5  -3  12       20.24       45.70     12.90 o
  -4  -3  12     1112.51     1057.51     26.93 o
  -3  -3  12      504.50      506.12     27.10 o
  -2  -3  12       55.63       69.31     14.18 o
  -1  -3  12        9.05       20.13      6.29 o
   0  -3  12      237.41      297.24     36.71 o
   1  -3  12     1232.77     1460.16     48.13 o
   2  -3  12       53.67       99.62     20.73 o
   3  -3  12      394.44      552.30     72.67 o
   4  -3  12      158.24      186.30     35.04 o
   5  -3  12      170.41      213.21     49.38 o
   6  -3  12      453.05      372.28     26.19 o
   7  -3  12       16.06       17.30      6.30 o
   8  -3  12      102.39       92.73     20.08 o
   9  -3  12       55.53       49.19     10.05 o
  10  -3  12       31.73       17.63      9.61 o
 -17  -2  12       82.59       86.33     19.02 o
 -16  -2  12       94.96      101.06     26.61 o
 -15  -2  12       12.06       27.50      9.57 o
 -14  -2  12       37.52       57.11     14.51 o
 -13  -2  12      309.08      341.35     33.59 o
 -12  -2  12       48.47       60.40     13.46 o
 -11  -2  12      110.00      140.90     27.27 o
 -10  -2  12      727.41      699.35     60.47 o
  -9  -2  12      975.56     1051.10     74.61 o
  -8  -2  12       28.65       50.40     12.37 o
  -7  -2  12      570.61      553.19     45.63 o
  -6  -2  12       46.52       38.52     14.41 o
  -5  -2  12      329.39      255.49     25.07 o
  -4  -2  12      602.95      704.33     45.38 o
  -3  -2  12      528.58      486.82     23.93 o
  -2  -2  12      797.62      695.87     49.08 o
  -1  -2  12      723.53      758.64     81.98 o
   0  -2  12      690.14      732.71     42.18 o
   1  -2  12      706.71      777.16     56.16 o
   2  -2  12      291.30      386.49     44.25 o
   3  -2  12      344.72      361.06     53.20 o
   4  -2  12      171.95      148.28     41.90 o
   5  -2  12      762.80      685.08     79.68 o
   6  -2  12       70.30       63.03     11.74 o
   7  -2  12       84.57       56.85     10.33 o
   8  -2  12      216.13      168.46     27.52 o
   9  -2  12       20.08       12.84     16.32 o
  10  -2  12      118.23      119.42     27.63 o
 -17  -1  12       12.05       15.10      4.57 o
 -16  -1  12       83.86      107.35     23.98 o
 -15  -1  12      124.69      145.21     25.40 o
 -14  -1  12      184.69      176.04     31.91 o
 -13  -1  12       76.45       61.19     14.34 o
 -12  -1  12      252.21      314.64     41.02 o
 -11  -1  12      376.11      473.70     49.08 o
 -10  -1  12       21.28       13.49      5.66 o
  -9  -1  12      436.53      525.52     61.88 o
  -8  -1  12       41.59       56.03     15.10 o
  -7  -1  12      521.24      470.61     24.31 o
  -6  -1  12      157.95      136.56     16.71 o
  -5  -1  12      433.33      474.30     44.81 o
  -4  -1  12      794.62     1013.66     90.64 o
  -3  -1  12      362.01      506.14     41.82 o
  -2  -1  12      189.97      190.35     27.93 o
  -1  -1  12       49.89       23.00      9.94 o
   0  -1  12      131.88      141.40     19.02 o
   1  -1  12      374.68      354.64     48.95 o
   2  -1  12      675.08      712.97     37.27 o
   3  -1  12       97.69       91.31     15.12 o
   4  -1  12       76.10       86.65     11.43 o
   5  -1  12       91.94      109.64     16.47 o
   6  -1  12       27.35       21.49      4.47 o
   7  -1  12       84.98       93.11     18.32 o
   8  -1  12       38.86       45.65     12.55 o
   9  -1  12       22.62       19.85      5.66 o
  10  -1  12        4.32       10.99     12.80 o
  11  -1  12        5.03        5.42      3.74 o
 -17   0  12      176.90      183.28     32.77 o
 -16   0  12       43.29       39.94     10.43 o
 -15   0  12       44.27       66.32     18.85 o
 -14   0  12       30.50       30.76      8.98 o
 -13   0  12       18.54       33.36     10.17 o
 -12   0  12      101.30      131.17     20.13 o
 -11   0  12        7.76       11.58     10.49 o
 -10   0  12       80.84      107.05     21.02 o
  -9   0  12      180.07      173.41     32.80 o
  -8   0  12      664.31      585.16     65.86 o
  -7   0  12       50.41       35.17     14.08 o
  -6   0  12      298.30      275.10     18.78 o
  -5   0  12      107.16       93.66     16.84 o
  -4   0  12        0.46       28.95     11.58 o
  -3   0  12      732.16      711.23     33.89 o
  -2   0  12     1937.05     1928.67     53.49 o
  -1   0  12       67.12       63.07     16.68 o
   0   0  12       16.75       12.14      4.84 o
   1   0  12        0.31       18.46      7.76 o
   2   0  12      878.06      983.69     47.47 o
   3   0  12      801.06      953.86     31.11 o
   4   0  12     1285.34     1552.21     48.63 o
   5   0  12      612.61      802.79     40.62 o
   6   0  12       14.27       45.20      9.69 o
   7   0  12      157.78      198.31     21.63 o
   8   0  12      176.24      147.58     20.42 o
   9   0  12      142.06      142.22     16.38 o
  10   0  12      193.97      149.94     17.32 o
  11   0  12      292.10      253.50     34.11 o
 -17   1  12       12.36       21.71      9.61 o
 -16   1  12       81.10       84.65     16.98 o
 -15   1  12      121.93      102.77     22.47 o
 -14   1  12      187.70      205.06     38.26 o
 -13   1  12       78.69       64.84     14.38 o
 -12   1  12      256.68      271.64     27.24 o
 -11   1  12      369.43      410.64     41.81 o
 -10   1  12       21.92       23.32      9.15 o
  -9   1  12      433.86      457.81     45.93 o
  -8   1  12       42.04       46.91     11.09 o
  -7   1  12      514.89      527.06     24.74 o
  -6   1  12      160.72      144.39     20.53 o
  -5   1  12      430.55      479.10     47.01 o
  -4   1  12      790.96      846.64     39.84 o
  -2   1  12      192.79      185.58     26.61 o
  -1   1  12       49.85       34.74     12.53 o
   0   1  12      129.12      135.38     19.41 o
   1   1  12      371.54      310.92     45.33 o
   2   1  12      681.67      656.71     22.92 o
   3   1  12       95.10      101.13     15.46 o
   4   1  12       74.99       76.08      8.88 o
   5   1  12       92.35      108.19     17.82 o
   6   1  12       28.29       21.76      5.86 o
   7   1  12       87.08       91.91     12.80 o
   8   1  12       38.53       34.19      7.32 o
   9   1  12       22.59       12.26      4.59 o
  10   1  12        4.59       14.16      4.34 o
  11   1  12        4.91       13.98      9.18 o
 -17   2  12       85.45       89.91     21.61 o
 -16   2  12       95.82       83.53     23.09 o
 -15   2  12       10.71       19.34      8.59 o
 -14   2  12       36.22       52.37     12.57 o
 -13   2  12      305.21      341.29     52.24 o
 -12   2  12       48.84       51.22      9.41 o
 -11   2  12      105.90      101.06     20.86 o
 -10   2  12      703.34      648.00     46.81 o
  -9   2  12     1000.84     1043.90     34.87 o
  -8   2  12       25.14       43.39     12.50 o
  -7   2  12      573.79      586.28     59.25 o
  -6   2  12       46.92       42.14     13.69 o
  -5   2  12      324.18      292.40     30.37 o
  -1   2  12      717.03      746.60     67.01 o
   0   2  12      703.27      685.14     36.48 o
   1   2  12      707.72      784.05     31.92 o
   2   2  12      283.15      308.55     19.94 o
   3   2  12      360.39      298.01     27.04 o
   4   2  12      166.91      178.18     15.56 o
   5   2  12      766.94      704.72     31.83 o
   6   2  12       68.59       40.30      6.25 o
   7   2  12       83.74       66.64      8.97 o
   8   2  12      213.68      186.39     21.85 o
   9   2  12       19.74       19.65      4.39 o
  10   2  12      119.37      126.17     19.71 o
 -17   3  12       15.80       19.48      5.89 o
 -16   3  12      114.70       86.95     25.63 o
 -15   3  12        5.67        5.66      2.86 o
 -14   3  12      242.15      190.09     41.68 o
 -13   3  12       53.76       41.48     12.04 o
 -12   3  12      167.72      177.32     35.30 o
 -11   3  12      138.23      103.40     19.28 o
 -10   3  12      415.15      377.44     39.21 o
  -9   3  12      147.86      131.26     24.64 o
  -8   3  12        6.53        5.33      4.67 o
  -7   3  12       67.38       65.11     15.73 o
  -6   3  12      320.50      361.68     41.81 o
  -5   3  12       19.28       36.65     13.23 o
  -1   3  12        9.77       14.39      4.79 o
   0   3  12      235.91      264.64     23.24 o
   1   3  12     1243.43     1400.16     41.56 o
   2   3  12       51.05       50.27     11.68 o
   3   3  12      393.56      495.16     31.56 o
   4   3  12      158.10      162.57     15.70 o
   5   3  12      173.62      197.50     21.49 o
   6   3  12      449.99      417.44     32.56 o
   7   3  12       14.44       12.32      5.20 o
   8   3  12      102.18       93.50     11.23 o
   9   3  12       53.18       65.27      8.12 o
  10   3  12       32.51       22.64     10.16 o
 -16   4  12        4.64        6.78      4.24 o
 -15   4  12      114.87      111.30     25.33 o
 -14   4  12        2.08        2.96      3.52 o
 -13   4  12      119.30       98.43     29.77 o
 -12   4  12       76.54       63.03     14.24 o
 -11   4  12       40.15       25.86      6.68 o
 -10   4  12      171.97      158.77     32.01 o
  -9   4  12      148.46      105.87     22.24 o
  -8   4  12      366.92      283.45     46.49 o
  -7   4  12       51.66       41.91     10.36 o
  -6   4  12       84.82       75.70     13.72 o
  -5   4  12      722.40      788.61     35.40 o
  -3   4  12     1449.94     1717.53    282.89 o
  -2   4  12      139.12       46.35     11.25 o
  -1   4  12      390.50      363.95     60.37 o
   0   4  12       38.92       53.30     13.95 o
   1   4  12      257.63      232.39     23.68 o
   2   4  12       63.96       68.71      9.91 o
   3   4  12      234.37      221.72     21.00 o
   4   4  12       49.14       74.41      9.54 o
   5   4  12      622.62      670.48     36.36 o
   6   4  12      388.68      424.87     25.14 o
   7   4  12       16.86       10.14      6.06 o
   8   4  12        7.23       13.41      3.32 o
   9   4  12       14.92       12.40      4.16 o
 -15   5  12       24.81       12.14      5.56 o
 -14   5  12      147.97      104.02     28.59 o
 -13   5  12      145.18      129.85     32.93 o
 -12   5  12       24.30       30.50      8.52 o
 -11   5  12      188.78      153.54     32.14 o
 -10   5  12      160.05      156.46     34.81 o
  -9   5  12      795.32      711.69     44.84 o
  -8   5  12       77.99       49.97     13.52 o
  -7   5  12      475.00      450.67     28.23 o
  -6   5  12      312.69      267.66     40.66 o
  -5   5  12      323.76      276.97     43.59 o
  -4   5  12      405.56      473.18     61.78 o
  -3   5  12       95.14       48.26     11.19 o
  -2   5  12       63.93       87.31     16.25 o
  -1   5  12       57.28       62.11     10.72 o
   0   5  12      215.29      212.29     42.41 o
   1   5  12      643.45      641.58     72.31 o
   2   5  12      346.44      263.17     22.26 o
   3   5  12       76.93       58.46      7.96 o
   4   5  12       71.50       57.06      8.56 o
   5   5  12       12.48       13.95      4.72 o
   6   5  12      383.77      403.99     28.68 o
   7   5  12      308.89      338.80     26.13 o
   8   5  12      137.86      114.24     16.19 o
   9   5  12      113.00      111.17     13.56 o
 -14   6  12       35.97       32.64      9.38 o
 -13   6  12       72.29       72.94     14.84 o
 -12   6  12       34.98       30.99      7.83 o
 -11   6  12        4.44        3.72      3.32 o
 -10   6  12       22.42       21.52      5.56 o
  -9   6  12       12.80        7.14      5.43 o
  -8   6  12      110.92       96.06     26.09 o
  -7   6  12      133.83      119.95     25.33 o
  -6   6  12       50.70       54.25     13.92 o
  -5   6  12       50.49       35.81      4.55 o
  -4   6  12      131.53      111.00     22.80 o
  -3   6  12      235.89      299.28     49.78 o
  -2   6  12      146.61      151.10     34.91 o
  -1   6  12        1.71       24.64      9.08 o
   0   6  12       52.45       68.79     16.91 o
   1   6  12       40.29       53.53     15.53 o
   2   6  12      109.10      138.60     26.09 o
   3   6  12       51.21       64.14     12.20 o
   4   6  12        4.12        5.31      3.90 o
   5   6  12       24.96       15.11      8.43 o
   6   6  12       41.54       46.62      9.34 o
   7   6  12       60.91       51.47      7.62 o
 -12   7  12       86.26       70.96     16.68 o
 -11   7  12       14.31        9.65      3.17 o
 -10   7  12       30.08       23.04      5.23 o
  -9   7  12       34.91       31.99      6.32 o
  -8   7  12      113.61       91.62     21.89 o
  -7   7  12      350.74      292.27     24.79 o
  -6   7  12      389.03      391.55     18.14 o
  -5   7  12      124.44       92.77     15.74 o
  -4   7  12      255.05      254.80     45.96 o
  -3   7  12        0.85      -11.78      8.95 o
  -2   7  12       50.76       68.43     17.90 o
  -1   7  12       64.40       89.94     23.29 o
   0   7  12      175.33      230.75     34.81 o
   1   7  12      220.89      241.96     64.17 o
   2   7  12      462.28      518.94     55.24 o
   3   7  12       74.00       88.04     21.61 o
   4   7  12       12.62       28.53      8.07 o
   5   7  12        2.79       10.09     11.56 o
   6   7  12       13.16       22.99      7.70 o
 -10   8  12       18.52       10.26      5.92 o
  -9   8  12       82.03       61.65     13.55 o
  -8   8  12       28.20       21.15      6.38 o
  -6   8  12       20.93       20.82      4.24 o
  -5   8  12      560.77      565.01     34.56 o
  -4   8  12      601.14      551.42     86.14 o
  -3   8  12       67.17       38.90      7.35 o
  -2   8  12        4.18        8.98      6.97 o
  -1   8  12       14.33       16.81      6.84 o
   0   8  12       35.32       44.93      8.62 o
   1   8  12       50.23       55.10     16.45 o
   2   8  12       25.13       36.52     12.11 o
   4   8  12       21.49       27.37     12.50 o
  -5   9  12      245.60      290.72     66.49 o
  -4   9  12      115.31      135.34     26.71 o
  -3   9  12       29.96       43.49     18.49 o
  -2   9  12       83.18       76.46     17.67 o
  -1   9  12      130.01      121.68     19.59 o
   0   9  12       62.48       81.52     23.36 o
  -5  -9  13        4.51        2.73      2.34 o
  -4  -9  13       35.57       26.58      7.67 o
  -3  -9  13       76.08       45.14     12.30 o
  -2  -9  13       26.83       26.15      7.30 o
 -10  -8  13       44.88       27.01      7.93 o
  -8  -8  13       67.84       48.76     14.08 o
  -7  -8  13      232.11      267.40     31.98 o
  -6  -8  13       72.39      123.70     32.90 o
  -5  -8  13      206.15      166.60     30.33 o
  -4  -8  13       15.75       21.94      7.01 o
  -3  -8  13       15.59       19.77      6.58 o
  -2  -8  13        0.50        5.45      2.74 o
  -1  -8  13       51.46       53.28     15.10 o
   0  -8  13      185.18      163.28     54.27 o
   1  -8  13      100.53       72.56     16.47 o
   2  -8  13       65.49       76.82     19.77 o
   3  -8  13       86.73      103.47     21.32 o
 -12  -7  13       34.23       16.91      6.51 o
 -11  -7  13       54.19       63.63     16.02 o
 -10  -7  13       55.99       69.91     14.64 o
  -9  -7  13       43.63       19.71      7.80 o
  -8  -7  13       44.78       43.13     10.92 o
  -7  -7  13       62.60       61.95     16.15 o
  -6  -7  13       60.09       45.04     10.59 o
  -5  -7  13        5.35       13.62      6.74 o
  -4  -7  13       53.67       41.02     11.48 o
  -3  -7  13       70.67       60.58     12.36 o
  -2  -7  13       25.60       39.74     10.66 o
  -1  -7  13       81.57       80.78     27.21 o
   0  -7  13       34.29       26.43      6.51 o
   1  -7  13       65.82       53.10     21.05 o
   2  -7  13      101.13       82.72     14.71 o
   3  -7  13       31.95       38.46     15.07 o
   4  -7  13       20.91       23.92     11.32 o
   5  -7  13        6.17        9.03      5.30 o
 -14  -6  13       28.26       40.07     10.89 o
 -13  -6  13      146.85      169.06     32.80 o
 -11  -6  13       75.55       82.77     20.59 o
 -10  -6  13       27.01       28.72      7.80 o
  -9  -6  13       15.40        3.59      5.00 o
  -8  -6  13      100.61      123.57     24.08 o
  -7  -6  13      102.05      126.59     28.39 o
  -6  -6  13      305.97      310.26     55.40 o
  -5  -6  13      183.30      149.36     32.37 o
  -4  -6  13      533.59      480.55     52.80 o
  -3  -6  13      159.83      163.80     21.32 o
  -2  -6  13       52.90       54.17      9.44 o
  -1  -6  13       56.59       55.75     17.95 o
   0  -6  13       91.13       94.46     18.31 o
   1  -6  13      701.25      749.99     52.44 o
   2  -6  13       51.63       49.19      7.96 o
   3  -6  13       24.62       16.09      5.72 o
   4  -6  13        7.34       16.09      7.37 o
   5  -6  13       63.45       58.62     15.30 o
   6  -6  13       84.67      110.97     25.27 o
 -15  -5  13        5.95       17.34      8.45 o
 -14  -5  13       35.89       41.72     13.69 o
 -13  -5  13       40.96       20.40      8.16 o
 -12  -5  13       76.69       75.76     17.93 o
 -11  -5  13       74.81       78.46     18.78 o
 -10  -5  13       21.36       24.15      9.67 o
  -9  -5  13      203.18      207.00     38.49 o
  -8  -5  13      112.71      142.09     29.64 o
  -7  -5  13       18.57       35.33      7.73 o
  -6  -5  13      526.21      571.08     57.31 o
  -5  -5  13      118.82      123.63     22.14 o
  -4  -5  13       26.71       24.35      7.48 o
  -3  -5  13      265.20      265.90     26.35 o
  -2  -5  13       14.84       23.00      7.96 o
  -1  -5  13       76.37      103.45     15.53 o
   0  -5  13      103.81      126.66     17.65 o
   1  -5  13      217.85      254.49     49.13 o
   2  -5  13        2.37       15.10      4.77 o
   3  -5  13      260.33      285.53     20.50 o
   4  -5  13      131.74      137.71     24.81 o
   5  -5  13       28.59       29.28     12.63 o
   6  -5  13       85.35      105.90     19.54 o
   7  -5  13       13.48       -4.21      6.42 o
   8  -5  13      151.69      164.76     29.61 o
 -16  -4  13       19.05        4.51      5.76 o
 -15  -4  13       27.40       29.25      9.44 o
 -14  -4  13       83.17       75.93     22.24 o
 -13  -4  13       41.87       38.59      9.44 o
 -12  -4  13      210.11      216.77     28.06 o
 -11  -4  13       25.86       43.99     14.80 o
 -10  -4  13      106.00      113.33     24.21 o
  -9  -4  13      189.45      226.18     29.28 o
  -8  -4  13       57.66       49.18     11.42 o
  -7  -4  13      202.80      203.44     27.86 o
  -6  -4  13      304.14      295.72     33.52 o
  -5  -4  13      466.27      407.38     23.06 o
  -4  -4  13      392.96      355.97     38.11 o
  -3  -4  13      753.90      783.61     37.30 o
  -2  -4  13      649.64      625.41     46.39 o
  -1  -4  13      103.90      121.38     35.15 o
   0  -4  13      519.28      452.03     64.65 o
   1  -4  13      142.41      140.64     20.10 o
   2  -4  13        9.87       17.47      8.59 o
   3  -4  13      105.45      111.03     23.75 o
   4  -4  13      309.46      337.83     44.45 o
   5  -4  13      102.91      100.70     21.42 o
   6  -4  13      333.33      383.07     41.85 o
   7  -4  13       64.62       77.71     17.24 o
   8  -4  13      100.56       99.78     23.49 o
   9  -4  13       29.07       12.90     10.33 o
 -16  -3  13       49.17       72.15     15.63 o
 -15  -3  13       22.83       36.22     10.86 o
 -14  -3  13      247.00      232.82     30.46 o
 -13  -3  13      300.21      376.72     44.38 o
 -12  -3  13       63.41       72.01     16.42 o
 -11  -3  13      253.59      215.85     40.86 o
 -10  -3  13      231.76      176.04     34.18 o
  -9  -3  13      283.38      321.42     38.69 o
  -8  -3  13      283.41      254.07     32.21 o
  -7  -3  13      155.10      175.87     32.44 o
  -6  -3  13      228.62      212.85     19.11 o
  -5  -3  13      172.99      173.64     30.63 o
  -4  -3  13      153.31      211.77     20.29 o
  -3  -3  13      978.76     1034.53     51.31 o
  -2  -3  13      318.75      405.64     28.75 o
  -1  -3  13     1190.83     1274.09     57.67 o
   0  -3  13       54.98       54.74     14.05 o
   1  -3  13      186.63      200.02     22.63 o
   2  -3  13      104.48      136.69     24.81 o
   3  -3  13      200.46      127.91     23.85 o
   4  -3  13      202.69      176.57     30.30 o
   5  -3  13      182.18      231.18     29.81 o
   6  -3  13      257.40      311.71     47.01 o
   7  -3  13       37.90       35.64      6.96 o
   8  -3  13       73.93       47.15     19.61 o
   9  -3  13       67.85       90.80     22.96 o
 -17  -2  13        5.33       10.66      4.80 o
 -16  -2  13       30.43       26.09      9.11 o
 -14  -2  13      156.38      196.01     33.75 o
 -13  -2  13      482.40      589.11     48.53 o
 -12  -2  13        7.40       24.44     10.00 o
 -11  -2  13       92.46       77.28     17.24 o
 -10  -2  13       72.31       74.28     14.31 o
  -9  -2  13      470.48      514.17     52.93 o
  -8  -2  13      445.62      417.91     28.95 o
  -7  -2  13       87.22      109.52     22.96 o
  -6  -2  13        9.73       17.04     15.00 o
  -5  -2  13       38.40       11.32      7.96 o
  -4  -2  13      306.43      367.48     27.42 o
  -3  -2  13      162.37      167.99     26.53 o
  -2  -2  13      230.14      248.30     30.35 o
  -1  -2  13       59.15       75.50     18.82 o
   0  -2  13      350.20      420.57     44.45 o
   1  -2  13      154.97      134.32     29.15 o
   2  -2  13      519.47      583.78     81.42 o
   3  -2  13      769.24      908.72     61.59 o
   4  -2  13      414.79      500.91     71.16 o
   5  -2  13      113.53       84.20     31.70 o
   6  -2  13      119.59      113.09     20.66 o
   7  -2  13       55.14       41.93      8.60 o
   8  -2  13      111.30      104.81     20.17 o
   9  -2  13       16.88        8.55      2.43 o
  10  -2  13        0.97        5.66      2.35 o
 -17  -1  13       89.62       90.67     18.42 o
 -16  -1  13       85.98       74.84     17.21 o
 -15  -1  13      148.73      156.37     16.84 o
 -14  -1  13       10.70       12.93      8.36 o
 -13  -1  13      208.70      240.03     29.87 o
 -12  -1  13      213.90      301.84     40.63 o
 -11  -1  13      371.12      490.55     51.88 o
 -10  -1  13     1569.75     1857.05    413.30 o
  -9  -1  13      261.36      294.34     24.67 o
  -8  -1  13     1020.44      995.14     66.62 o
  -7  -1  13       26.38       14.87      9.80 o
  -6  -1  13       66.28       85.40     18.00 o
  -5  -1  13      182.45      221.64     23.39 o
  -4  -1  13      378.85      429.95     45.30 o
  -3  -1  13      759.05      706.04     27.51 o
  -2  -1  13      479.36      452.58     51.55 o
  -1  -1  13      553.71      492.29     61.19 o
   0  -1  13      847.57      887.20     69.42 o
   1  -1  13     2245.93     2710.14    445.21 o
   2  -1  13      125.15      124.29     21.32 o
   3  -1  13      380.38      369.78     26.09 o
   4  -1  13      470.62      433.54     78.51 o
   5  -1  13      349.49      359.29     26.60 o
   6  -1  13       19.69       29.96     19.80 o
   7  -1  13       25.96       21.52      5.63 o
   8  -1  13       71.42       53.51      9.15 o
   9  -1  13      208.56      222.79     19.31 o
  10  -1  13      112.29      132.54     19.63 o
 -17   0  13       89.37      107.78     22.40 o
 -16   0  13      134.33      121.99     23.29 o
 -15   0  13       24.25       23.85      9.64 o
 -14   0  13        0.01       15.00      6.35 o
 -13   0  13        5.11        5.43      5.69 o
 -12   0  13        1.18       32.04      9.84 o
 -11   0  13       37.54       33.19     10.96 o
 -10   0  13      130.56      146.83     22.90 o
  -9   0  13       50.92       84.52     19.41 o
  -8   0  13      142.76      189.96     40.89 o
  -7   0  13        1.21       -4.31      9.64 o
  -6   0  13        0.06       15.23      6.38 o
  -5   0  13      104.03      101.46     15.17 o
  -4   0  13      440.86      532.69     56.42 o
  -3   0  13      111.34      164.69     24.94 o
  -2   0  13      169.28      156.83     21.88 o
  -1   0  13      355.67      312.47     38.52 o
   0   0  13       79.90       37.37      9.90 o
   1   0  13      139.50      241.15     36.22 o
   2   0  13      897.48      882.76     52.83 o
   3   0  13      411.23      330.94     29.20 o
   4   0  13      103.85      154.79     26.01 o
   5   0  13       25.65        5.30      2.04 o
   6   0  13       31.94       12.02     14.89 o
   7   0  13       32.21       37.57      7.73 o
   8   0  13        6.35       13.91      4.86 o
   9   0  13       63.40       61.97     17.47 o
  10   0  13       30.66       16.55      5.96 o
 -17   1  13       84.69       95.04     18.95 o
 -16   1  13       92.91       71.26     21.02 o
 -15   1  13      150.99      173.34     22.73 o
 -14   1  13        9.36       18.06     12.34 o
 -13   1  13      209.78      248.12     27.21 o
 -12   1  13      211.71      219.79     38.72 o
 -11   1  13      361.41      456.83     57.05 o
 -10   1  13     1569.08     1768.62    393.04 o
  -9   1  13      276.89      313.98     35.86 o
  -8   1  13     1000.03     1023.44     38.10 o
  -7   1  13       28.72       53.26     16.58 o
  -6   1  13       66.88       60.50     14.94 o
  -5   1  13      176.46      187.39     22.73 o
  -4   1  13      391.52      414.06     26.19 o
  -2   1  13      477.28      411.07     43.06 o
  -1   1  13      549.76      473.80     50.30 o
   0   1  13      851.36      876.31     93.07 o
   1   1  13     2235.07     2617.43    430.34 o
   2   1  13      125.98      113.37     20.27 o
   3   1  13      397.16      377.84     33.11 o
   4   1  13      460.77      422.76     40.63 o
   5   1  13      341.99      372.87     31.88 o
   6   1  13       20.77       28.94      6.80 o
   7   1  13       26.68       18.70      5.89 o
   8   1  13       73.40       42.38     17.42 o
   9   1  13      207.62      225.02     20.30 o
  10   1  13      106.99      135.32     18.91 o
 -17   2  13        6.15        4.44      5.46 o
 -16   2  13       28.97       23.36      8.55 o
 -15   2  13       67.41       50.47     20.27 o
 -14   2  13      161.07      149.39     34.54 o
 -13   2  13      476.84      577.89     60.63 o
 -12   2  13        8.54       28.06      8.36 o
 -11   2  13       96.73       93.60     17.30 o
 -10   2  13       68.73       74.32     12.99 o
  -9   2  13      479.99      477.26     27.40 o
  -8   2  13      436.07      472.78     49.05 o
  -7   2  13       87.87      108.37     24.05 o
  -6   2  13        8.85       34.84     14.57 o
  -5   2  13       39.42       61.78     17.14 o
  -2   2  13      235.01      230.98     28.56 o
  -1   2  13       55.59       78.86     15.92 o
   0   2  13      340.31      377.67     40.96 o
   1   2  13      161.68      134.26     24.41 o
   2   2  13      511.55      474.78     43.54 o
   3   2  13      775.75      877.49     34.35 o
   4   2  13      412.84      399.34     25.22 o
   5   2  13      111.72       81.79      9.38 o
   6   2  13      122.55      129.40     16.16 o
   7   2  13       53.23       26.16      4.54 o
   8   2  13      114.43      130.43     15.68 o
   9   2  13       16.21       10.28      2.96 o
  10   2  13        0.83       14.32      5.18 o
 -16   3  13       47.26       26.29      9.84 o
 -15   3  13       24.73       26.88      8.78 o
 -14   3  13      241.24      165.05     30.00 o
 -13   3  13      302.68      308.49     51.52 o
 -12   3  13       66.68       54.81     13.75 o
 -11   3  13      256.68      211.50     45.04 o
 -10   3  13      236.23      185.81     33.06 o
  -9   3  13      272.13      260.39     36.32 o
  -8   3  13      281.21      216.77     29.81 o
  -7   3  13      160.68      159.82     18.03 o
  -6   3  13      223.76      261.67     29.21 o
  -5   3  13      171.88      219.00     30.10 o
  -1   3  13     1197.63     1313.57     80.34 o
   0   3  13       52.44       53.00     10.12 o
   1   3  13      189.65      220.13     23.38 o
   2   3  13      107.22      117.27     14.41 o
   3   3  13      191.33      124.94     13.14 o
   4   3  13      202.33      196.61     22.89 o
   5   3  13      191.66      206.06     17.65 o
   6   3  13      252.73      229.04     18.89 o
   7   3  13       38.82       35.22      6.98 o
   8   3  13       75.34       69.82      8.68 o
   9   3  13       65.82       43.05     11.81 o
 -16   4  13       19.00       19.90      6.74 o
 -15   4  13       26.04       14.18      6.25 o
 -14   4  13       88.49       83.00     24.15 o
 -13   4  13       38.49       34.97     10.63 o
 -12   4  13      207.45      213.97     35.69 o
 -11   4  13       26.77       48.03     14.74 o
 -10   4  13      104.08       65.43     15.13 o
  -9   4  13      187.22      176.96     32.57 o
  -8   4  13       54.67       32.31     11.28 o
  -7   4  13      204.98      175.35     35.79 o
  -6   4  13      310.60      276.25     24.94 o
  -5   4  13      455.32      453.64     56.03 o
  -2   4  13      655.70      652.08     36.75 o
  -1   4  13      102.05      115.51     25.40 o
   0   4  13      518.15      467.55     47.04 o
   1   4  13      142.45      134.33     16.91 o
   2   4  13        9.39       14.93      5.08 o
   3   4  13      107.67      100.48     12.90 o
   4   4  13      310.65      330.30     22.80 o
   5   4  13       99.72      107.59     11.76 o
   6   4  13      344.49      366.10     21.18 o
   7   4  13       67.91       60.86      9.65 o
   8   4  13       99.51      102.13     12.04 o
   9   4  13       29.53       23.87      4.45 o
 -15   5  13        5.80        3.95      2.27 o
 -14   5  13       36.49       33.59     14.21 o
 -13   5  13       43.66       29.84      9.08 o
 -12   5  13       77.28       77.41     19.28 o
 -11   5  13       74.48       49.25     11.19 o
 -10   5  13       22.75       40.79      9.97 o
  -9   5  13      203.03      182.91     43.56 o
  -8   5  13      112.84      133.40     28.36 o
  -7   5  13       19.88       37.21      9.01 o
  -6   5  13      525.13      538.02     45.89 o
  -5   5  13      120.04      166.17     29.18 o
  -3   5  13      266.93      270.95     51.88 o
  -2   5  13       15.99       32.34      9.90 o
  -1   5  13       76.77      104.12     21.61 o
   0   5  13      101.16       83.40     18.00 o
   1   5  13      215.40      231.54     53.99 o
   2   5  13        2.60       14.61      5.06 o
   3   5  13      255.66      275.04     25.01 o
   4   5  13      128.24      112.58     11.67 o
   5   5  13       29.95       25.32      5.77 o
   6   5  13       86.68       89.40     11.18 o
   7   5  13       13.84       18.43      4.33 o
   8   5  13      150.59      140.25     16.22 o
 -14   6  13       25.78       22.01      8.62 o
 -13   6  13      145.12       82.02     27.21 o
 -12   6  13       23.04       18.72      6.22 o
 -11   6  13       75.12       44.68      7.04 o
 -10   6  13       27.00       13.36      5.17 o
  -9   6  13       14.61       11.61      4.57 o
  -8   6  13      100.56       67.54     23.69 o
  -7   6  13       98.35      102.18     15.86 o
  -6   6  13      307.45      272.53     46.29 o
  -5   6  13      182.68      145.50     21.81 o
  -4   6  13      542.79      565.60     42.80 o
  -3   6  13      158.91      173.05     38.98 o
  -2   6  13       51.93       50.04     12.34 o
  -1   6  13       57.05       43.66     13.88 o
   0   6  13       94.05      102.51     27.44 o
   1   6  13      695.13      839.11    275.19 o
   2   6  13       49.74       48.49     14.08 o
   3   6  13       24.71       29.87      8.45 o
   4   6  13        7.38       16.62      4.74 o
   5   6  13       61.40       48.26     11.88 o
   6   6  13       78.89       87.67     12.15 o
 -12   7  13       35.86       25.07      8.72 o
 -11   7  13       56.29       52.75     11.12 o
 -10   7  13       56.20       50.42      9.06 o
  -9   7  13       42.96       21.77      6.40 o
  -8   7  13       44.51       39.47      7.57 o
  -7   7  13       62.60       53.27      9.61 o
  -6   7  13       61.92       43.34      8.24 o
  -5   7  13        6.10       11.91      4.90 o
  -4   7  13       52.23       78.54     22.19 o
  -3   7  13       70.63      108.30     25.96 o
  -2   7  13       24.98       44.45     12.76 o
  -1   7  13       80.52       65.90     21.91 o
   0   7  13       33.05       26.71     11.51 o
   1   7  13       66.88       70.47     20.10 o
   2   7  13      100.46      106.52     26.81 o
   3   7  13       32.06       25.20      9.80 o
   4   7  13       20.59       24.28      6.80 o
   5   7  13        5.89        9.67      5.42 o
 -10   8  13       45.68       54.45      8.26 o
  -9   8  13       95.02       81.29     17.07 o
  -7   8  13      234.22      177.22     21.52 o
  -6   8  13       70.53       56.59     14.71 o
  -5   8  13      209.36      174.28     52.01 o
  -4   8  13       14.34       19.56      7.01 o
  -3   8  13       15.25       11.30      7.91 o
  -2   8  13        0.67        7.90      7.57 o
  -1   8  13       51.84       88.46     21.15 o
   0   8  13      186.89      292.57     39.18 o
   1   8  13       97.03      103.47     26.88 o
   2   8  13       66.73       89.78     19.02 o
   3   8  13       87.39      105.08     20.00 o
  -5   9  13        4.59       22.24     12.96 o
  -4   9  13       33.99       15.36     11.58 o
  -3   9  13       77.68       42.67     11.74 o
  -2   9  13       25.13       44.25     17.44 o
  -9  -8  14       73.57       75.50     16.28 o
  -8  -8  14        1.58       12.80      5.07 o
  -7  -8  14       18.83       17.60      6.18 o
  -6  -8  14      192.70      164.06     37.83 o
  -5  -8  14       10.62       18.98      7.04 o
  -4  -8  14       13.66       14.34      3.32 o
  -3  -8  14       36.37       16.91      4.18 o
  -2  -8  14        5.27        5.25      2.71 o
  -1  -8  14       13.43        5.02      5.25 o
   0  -8  14       38.97       36.07     10.10 o
   1  -8  14       11.11        8.59      2.92 o
 -11  -7  14       78.74       79.29     18.59 o
 -10  -7  14       22.96       31.45      9.90 o
  -9  -7  14        2.72        4.11      3.13 o
  -8  -7  14       52.78       58.92     18.06 o
  -7  -7  14      248.38      245.59     34.18 o
  -6  -7  14      253.97      249.44     38.29 o
  -5  -7  14      322.01      278.78     59.64 o
  -4  -7  14      131.70      110.97     28.85 o
  -3  -7  14       39.37       22.18      6.58 o
  -2  -7  14       18.47       13.88      4.13 o
  -1  -7  14       77.94       66.01     12.94 o
   0  -7  14       29.96       21.97      9.31 o
   1  -7  14      102.31      108.35     25.91 o
   2  -7  14      210.01      190.74     36.01 o
   3  -7  14       32.68       24.61      8.11 o
   4  -7  14        2.91       10.98      7.04 o
 -13  -6  14       10.45       16.15      8.69 o
 -12  -6  14       22.99       45.30     13.72 o
 -11  -6  14       39.12       43.99     13.42 o
 -10  -6  14       22.57       35.00     10.56 o
  -9  -6  14      126.00      133.37     32.47 o
  -8  -6  14      168.73      156.73     32.57 o
  -7  -6  14      250.36      237.20     34.15 o
  -6  -6  14       16.00       16.88      5.79 o
  -5  -6  14       60.46       59.18     13.36 o
  -4  -6  14      129.25      127.78     45.10 o
  -3  -6  14       24.04       17.72     12.11 o
  -2  -6  14      149.76      146.75     17.10 o
  -1  -6  14       25.53       16.30      5.01 o
   0  -6  14      194.45      183.41     22.44 o
   1  -6  14      217.97      208.80     26.58 o
   2  -6  14       25.26       37.12     10.33 o
   3  -6  14        7.49       16.84     10.21 o
   4  -6  14       39.14       30.92     10.99 o
   5  -6  14       10.51       13.06      5.36 o
 -14  -5  14      221.58      251.87     43.33 o
 -13  -5  14       60.14       77.38     17.50 o
 -12  -5  14      123.85      160.05     19.80 o
 -11  -5  14       33.06       33.42     10.10 o
 -10  -5  14        6.39        9.38      6.51 o
  -9  -5  14      247.80      237.13     38.20 o
  -8  -5  14      213.51      248.91     35.33 o
  -7  -5  14      139.96      138.70     28.52 o
  -6  -5  14      308.52      297.89     39.48 o
  -5  -5  14      387.29      390.14     64.15 o
  -4  -5  14      151.91      153.48     19.53 o
  -3  -5  14      197.21      208.04     24.68 o
  -2  -5  14       39.50       37.26      7.49 o
  -1  -5  14      117.61      135.06     32.04 o
   0  -5  14      395.64      456.18     49.18 o
   1  -5  14      297.33      296.79     42.60 o
   2  -5  14       86.40      117.58     24.25 o
   3  -5  14       81.37       88.40     18.49 o
   4  -5  14      184.34      214.60     27.31 o
   5  -5  14      315.05      368.40     55.60 o
   6  -5  14       46.94       61.72     15.69 o
   7  -5  14      154.63      177.06     37.34 o
 -15  -4  14      109.59       89.71     21.68 o
 -14  -4  14       72.80       76.52     18.19 o
 -13  -4  14       47.54       31.45     12.40 o
 -12  -4  14       17.64       21.15      6.78 o
 -11  -4  14       32.65       38.13      9.71 o
 -10  -4  14      217.44      241.64     35.40 o
  -9  -4  14      161.20      230.29     43.79 o
  -8  -4  14      113.27       94.94     22.86 o
  -7  -4  14       66.87       68.07     13.03 o
  -6  -4  14        5.43       -0.33      4.61 o
  -5  -4  14       64.96       67.90     14.77 o
  -4  -4  14      417.42      393.16     24.09 o
  -3  -4  14       67.63       84.31     10.94 o
  -2  -4  14      258.71      284.82     26.44 o
  -1  -4  14      249.00      234.95     23.26 o
   0  -4  14       87.28       80.40     11.16 o
   1  -4  14      194.52      213.84     39.81 o
   2  -4  14       42.05       57.01     12.11 o
   3  -4  14      181.80      245.19     41.35 o
   4  -4  14       75.93       82.87     19.05 o
   5  -4  14       44.14       52.08     13.59 o
   6  -4  14       10.53        2.99      9.67 o
   7  -4  14       32.78       29.71     13.92 o
   8  -4  14       98.55      160.71     32.77 o
 -16  -3  14      205.01      190.38     35.14 o
 -15  -3  14      186.26      237.39     28.06 o
 -14  -3  14      203.97      240.85     18.23 o
 -13  -3  14      148.16      151.99     27.67 o
 -12  -3  14      297.74      374.75     40.43 o
 -11  -3  14      433.99      438.60     68.49 o
 -10  -3  14      161.63      182.68     35.04 o
  -9  -3  14       46.44       30.83      9.08 o
  -8  -3  14      481.38      479.66     49.38 o
  -7  -3  14       72.91       70.53     16.22 o
  -6  -3  14      415.61      404.75     38.39 o
  -5  -3  14      212.14      192.13     28.62 o
  -4  -3  14      442.49      524.72     45.14 o
  -3  -3  14     1369.82     1392.86     73.26 o
  -2  -3  14       25.54        9.39      8.65 o
  -1  -3  14       64.77       61.78     12.42 o
   0  -3  14       45.95       42.83     11.98 o
   1  -3  14      119.14      105.24     18.39 o
   2  -3  14       95.83       87.58     18.13 o
   3  -3  14       17.35       16.65     11.15 o
   4  -3  14      132.60      160.25     26.91 o
   5  -3  14      234.42      269.70     34.64 o
   6  -3  14       70.80       35.30     10.30 o
   7  -3  14       16.15       17.34      5.76 o
   8  -3  14      146.03      131.89     30.40 o
 -16  -2  14      174.30      190.35     41.88 o
 -15  -2  14       13.53       24.31      8.26 o
 -14  -2  14      124.78      128.44     30.73 o
 -13  -2  14      123.67      148.60     27.96 o
 -12  -2  14       13.18       13.75      5.20 o
 -11  -2  14      110.94      116.46     24.61 o
 -10  -2  14      227.93      235.42     33.29 o
  -9  -2  14      692.32      708.80     52.08 o
  -8  -2  14       28.77       19.21      9.84 o
  -7  -2  14      354.54      359.28     38.46 o
  -6  -2  14      414.37      425.51     22.17 o
  -5  -2  14       80.04       75.47     17.24 o
  -4  -2  14      919.56     1056.11     44.02 o
  -3  -2  14       12.16       14.90      5.73 o
  -2  -2  14      570.15      574.99     41.79 o
  -1  -2  14      234.19      232.56     36.81 o
   0  -2  14      427.74      472.42     60.76 o
   1  -2  14      334.11      388.23     54.41 o
   2  -2  14      243.18      221.83     38.36 o
   3  -2  14       57.51       58.33     11.88 o
   4  -2  14      117.27      167.35     33.13 o
   5  -2  14       94.14      142.06     21.25 o
   6  -2  14       61.79       53.42     13.39 o
   7  -2  14       78.69       72.82     25.10 o
   8  -2  14      107.07       66.55     22.90 o
   9  -2  14       20.42       12.63      4.18 o
 -17  -1  14       21.17       30.92     10.23 o
 -15  -1  14       26.29       33.62     11.35 o
 -14  -1  14       49.65       46.49     12.83 o
 -13  -1  14       11.74       28.16     11.12 o
 -12  -1  14        3.78       13.39      6.32 o
 -11  -1  14      159.81      126.79     24.34 o
 -10  -1  14      753.46      723.63     74.25 o
  -9  -1  14       47.59       62.97     13.13 o
  -8  -1  14       88.99       85.96     16.12 o
  -7  -1  14      131.77      140.28     25.96 o
  -6  -1  14       17.97       52.44     16.98 o
  -5  -1  14      840.31      870.46     54.74 o
  -4  -1  14       96.82      166.33     32.50 o
  -3  -1  14      123.27      176.95     24.16 o
  -2  -1  14      409.47      584.18     52.21 o
  -1  -1  14      494.35      662.67     70.01 o
   0  -1  14      430.37      464.03     61.06 o
   1  -1  14      388.09      409.49     46.29 o
   2  -1  14      569.13      563.71     47.44 o
   3  -1  14        7.12        7.27      7.70 o
   4  -1  14      151.73      208.87     40.99 o
   5  -1  14       52.83       45.52      8.73 o
   6  -1  14       15.84       25.64      5.61 o
   7  -1  14       29.19       39.09     24.85 o
   8  -1  14       11.95       15.22      4.59 o
   9  -1  14        8.59       19.59      5.43 o
 -17   0  14      173.50      167.42     33.59 o
 -16   0  14       36.64       34.12     12.73 o
 -15   0  14       93.62       82.25     20.13 o
 -14   0  14      124.89      143.08     32.67 o
 -13   0  14       50.04       45.27     12.30 o
 -12   0  14      141.82      135.31     26.78 o
 -11   0  14       55.81       66.19     14.61 o
 -10   0  14      193.06      181.76     28.39 o
  -9   0  14        2.17       10.03     10.33 o
  -8   0  14     1478.74     1531.55     58.56 o
  -7   0  14       34.02       42.34     14.87 o
  -6   0  14       20.51       23.32      8.22 o
  -5   0  14       35.67       75.67     17.60 o
  -4   0  14      319.11      299.38     23.23 o
  -3   0  14      928.41      955.83     43.03 o
  -2   0  14        9.50       18.39     11.25 o
  -1   0  14      313.99      499.17     66.26 o
   0   0  14       41.07       12.53      7.60 o
   1   0  14      130.60      202.65     35.17 o
   2   0  14        0.95        7.99      7.50 o
   3   0  14      144.60      101.85     19.41 o
   4   0  14      192.78      138.87     17.72 o
   5   0  14       74.13       66.20     11.36 o
   6   0  14       73.09       68.82     19.82 o
   7   0  14      122.16      115.03     25.32 o
   8   0  14      188.88      181.04     20.85 o
   9   0  14      110.71      125.38     32.60 o
 -17   1  14       20.76       28.79     10.23 o
 -16   1  14       27.72       26.65     10.59 o
 -15   1  14       24.65       38.23     11.55 o
 -14   1  14       47.87       40.07     13.52 o
 -13   1  14       11.52       29.08     11.42 o
 -12   1  14        3.61       20.69      7.01 o
 -11   1  14      154.45      116.46     29.48 o
 -10   1  14      755.70      698.76     78.33 o
  -9   1  14       47.63       56.55     13.42 o
  -8   1  14       87.81       77.61     14.54 o
  -7   1  14      132.17      126.03     24.97 o
  -6   1  14       17.23       59.78     17.14 o
  -5   1  14      838.59      943.82     99.12 o
  -4   1  14       94.03      174.43     32.27 o
  -2   1  14      407.68      602.76     75.83 o
  -1   1  14      495.44      674.78     80.30 o
   0   1  14      435.94      396.79     54.61 o
   1   1  14      384.81      456.17     64.71 o
   2   1  14      576.95      558.15     65.50 o
   3   1  14        7.49       21.32      8.75 o
   4   1  14      152.02      175.38     21.89 o
   5   1  14       52.26       51.64      9.94 o
   6   1  14       16.31       12.65      4.50 o
   7   1  14       29.94       22.14      5.44 o
   8   1  14       12.28       25.17      6.19 o
   9   1  14        9.18       27.12      7.73 o
 -16   2  14      173.19      188.64     40.23 o
 -15   2  14       13.54       12.14      4.93 o
 -14   2  14      127.98      107.08     27.21 o
 -13   2  14      122.22      155.48     25.10 o
 -12   2  14       14.20       20.46      9.08 o
 -11   2  14      112.18      103.43     24.25 o
 -10   2  14      221.39      225.58     31.65 o
  -9   2  14      691.12      672.34     60.96 o
  -8   2  14       31.21       34.71     13.19 o
  -7   2  14      349.66      416.26     47.80 o
  -6   2  14      412.82      447.81     58.13 o
  -5   2  14       81.22       77.48     21.35 o
  -2   2  14      561.71      521.80     63.20 o
  -1   2  14      228.38      253.65     38.03 o
   0   2  14      428.33      476.73     58.72 o
   1   2  14      338.63      373.56     38.03 o
   2   2  14      233.46      232.59     33.56 o
   3   2  14       59.63       58.55      9.23 o
   4   2  14      116.91      129.43     15.89 o
   5   2  14      100.66      108.50     12.68 o
   6   2  14       64.17       60.29      8.96 o
   7   2  14       78.13       61.61      9.66 o
   8   2  14      107.33       70.24     10.77 o
   9   2  14       18.45       25.43      6.66 o
 -16   3  14      200.47      163.44     33.13 o
 -15   3  14      190.79      164.26     34.64 o
 -14   3  14      198.44      178.38     37.60 o
 -13   3  14      154.33      164.43     25.96 o
 -12   3  14      291.85      335.30     40.23 o
 -11   3  14      433.56      432.94     74.15 o
 -10   3  14      157.41      154.98     30.13 o
  -9   3  14       49.28       29.81      9.44 o
  -8   3  14      483.39      483.31     62.11 o
  -7   3  14       74.42       96.13     20.07 o
  -6   3  14      411.67      460.41     60.96 o
  -5   3  14      208.24      194.79     25.23 o
  -1   3  14       66.48       74.94     15.59 o
   0   3  14       44.48       28.16      7.93 o
   1   3  14      126.27      124.78     14.98 o
   2   3  14       97.59       74.58     12.27 o
   3   3  14       18.80       21.36      4.59 o
   4   3  14      132.54      127.58     13.14 o
   5   3  14      239.79      271.94     22.06 o
   6   3  14       67.55       64.23      9.20 o
   7   3  14       15.06       21.25      3.84 o
   8   3  14      147.03      116.74     14.88 o
 -15   4  14      106.83       74.25     22.90 o
 -14   4  14       75.78       60.34     16.98 o
 -13   4  14       49.17       71.03     16.12 o
 -12   4  14       16.40       30.00     10.56 o
 -11   4  14       32.60       30.86      8.55 o
 -10   4  14      220.96      181.80     32.64 o
  -9   4  14      158.33      177.82     35.50 o
  -8   4  14      117.83      108.17     21.12 o
  -7   4  14       63.40       82.18     16.22 o
  -6   4  14        6.33       16.25      7.40 o
  -5   4  14       63.55       66.88     19.51 o
  -1   4  14      255.29      209.99     35.23 o
   0   4  14       84.57       94.35     18.88 o
   1   4  14      194.23      195.22     27.59 o
   2   4  14       42.16       49.28     12.17 o
   3   4  14      179.47      214.45     22.60 o
   4   4  14       78.45       79.13     11.60 o
   5   4  14       40.95       30.58      8.24 o
   6   4  14       10.84       15.09      3.39 o
   7   4  14       33.15       33.39      6.69 o
   8   4  14       98.88      108.55     13.06 o
 -14   5  14      214.55      153.96     52.14 o
 -13   5  14       62.25       53.59     13.06 o
 -12   5  14      124.73      100.37     26.98 o
 -11   5  14       35.68       31.68      8.85 o
 -10   5  14        6.80       14.94      6.35 o
  -9   5  14      249.99      249.67     16.19 o
  -8   5  14      208.88      251.01     17.50 o
  -7   5  14      134.38      149.00     25.86 o
  -6   5  14      294.94      279.54     75.63 o
  -5   5  14      384.59      479.69     42.77 o
  -2   5  14       37.44       39.02     12.70 o
  -1   5  14      116.50      157.09     34.25 o
   0   5  14      402.94      502.26     82.97 o
   1   5  14      307.07      351.91     56.95 o
   2   5  14       85.01       87.95     17.32 o
   3   5  14       78.75       71.83     14.90 o
   4   5  14      184.07      171.30     14.75 o
   5   5  14      317.49      303.96     24.60 o
   6   5  14       45.09       38.08      7.37 o
   7   5  14      157.14      159.26     18.33 o
 -13   6  14       10.95        8.32      3.39 o
 -12   6  14       22.83       16.05      4.93 o
 -11   6  14       38.59       20.43      8.85 o
 -10   6  14       23.12       11.38      5.59 o
  -9   6  14      124.42       98.53     25.40 o
  -8   6  14      167.74      156.56     34.15 o
  -7   6  14      246.30      141.20     43.89 o
  -6   6  14       15.26       14.48      7.57 o
  -5   6  14       60.37       41.28      7.37 o
  -4   6  14      130.47      144.72     20.30 o
  -3   6  14       23.34       21.61      9.01 o
  -2   6  14      150.12      159.23     34.18 o
  -1   6  14       25.15       20.96      6.88 o
   0   6  14      198.38      222.92     48.33 o
   1   6  14      214.99      217.69     40.76 o
   2   6  14       26.12       22.83      7.50 o
   3   6  14        7.86       16.42      7.80 o
   4   6  14       39.71       38.48      7.62 o
   5   6  14       10.09       21.56      6.01 o
 -11   7  14       75.71       57.57     12.14 o
 -10   7  14       23.44       27.59      6.69 o
  -9   7  14        3.18       -0.92      2.18 o
  -8   7  14       49.84       37.72      6.75 o
  -7   7  14      247.51      265.79     13.19 o
  -6   7  14      247.46      222.85     35.56 o
  -5   7  14      319.26      285.92     45.40 o
  -4   7  14      130.27      108.74     20.10 o
  -3   7  14       39.28       25.00     11.48 o
  -2   7  14       16.85       25.63      8.49 o
  -1   7  14       80.05      152.62     36.19 o
   0   7  14       28.18       34.41     14.48 o
   1   7  14       97.93      119.09     25.23 o
   2   7  14      217.35      300.63     47.93 o
   3   7  14       31.80       26.58     11.58 o
   4   7  14        2.79        5.40     10.13 o
  -7   8  14       19.04        8.98      3.65 o
  -6   8  14      195.94      187.49     22.96 o
  -5   8  14       10.40       10.63      3.06 o
  -4   8  14       14.52        2.91      5.53 o
  -3   8  14       35.45       41.69     10.18 o
  -2   8  14        5.38       19.84      9.08 o
  -1   8  14       12.69       -0.20     10.72 o
   0   8  14       40.56       44.94     12.21 o
   1   8  14       11.04       35.89     14.80 o
  -7  -8  15       66.06       68.07     18.39 o
  -6  -8  15      168.57      162.91     28.42 o
  -5  -8  15        2.11        1.22      2.70 o
  -4  -8  15        0.81       21.55      7.60 o
  -3  -8  15       12.21        4.93      3.65 o
  -2  -8  15       48.06       23.38      6.51 o
  -1  -8  15       77.83       70.21     13.21 o
 -10  -7  15       51.68       60.07     12.50 o
  -9  -7  15       41.82       44.81     13.16 o
  -8  -7  15      241.96      264.11     46.68 o
  -7  -7  15       38.40       31.62     10.07 o
  -6  -7  15       14.62       21.48      7.11 o
  -5  -7  15       78.58       41.16     12.24 o
  -4  -7  15       56.86       45.60     14.01 o
  -3  -7  15        3.16        3.38      2.96 o
  -2  -7  15       12.78        9.10      3.65 o
  -1  -7  15        9.34       14.20      3.06 o
   0  -7  15       30.64       31.66      8.31 o
   1  -7  15       13.93       18.85      5.96 o
   2  -7  15        1.27        3.93     10.89 o
 -12  -6  15       59.48       80.01     16.75 o
 -11  -6  15       74.55      105.24     26.12 o
 -10  -6  15       35.38       26.65      8.32 o
  -9  -6  15       29.23       12.63      4.15 o
  -8  -6  15       96.88      106.23     25.92 o
  -7  -6  15       51.23       63.40     19.51 o
  -6  -6  15       12.17       13.82      6.05 o
  -5  -6  15      210.88      185.61     38.26 o
  -4  -6  15       11.35        7.14      5.76 o
  -3  -6  15       18.53       21.39      5.60 o
  -2  -6  15      184.43      193.47     21.52 o
  -1  -6  15       67.86       73.32     14.15 o
   0  -6  15       26.28       41.87     15.43 o
   1  -6  15      185.69      194.72     24.11 o
   2  -6  15       48.26       51.80     11.96 o
   3  -6  15       51.51       50.54      9.56 o
   4  -6  15      143.54      168.75     23.57 o
 -14  -5  15       91.88      121.33     17.53 o
 -13  -5  15        6.11       18.55      9.05 o
 -12  -5  15       38.88       74.02     14.77 o
 -11  -5  15       54.30       44.58      7.67 o
 -10  -5  15      109.67      117.64     18.82 o
  -9  -5  15       90.71       78.76     19.28 o
  -8  -5  15        9.45       11.42      5.82 o
  -7  -5  15       85.21      118.24     23.23 o
  -6  -5  15      116.61      124.03     22.80 o
  -5  -5  15      281.49      246.80     40.33 o
  -4  -5  15       14.46       28.92      7.23 o
  -3  -5  15      224.79      234.40     16.06 o
  -2  -5  15       22.24       12.17      5.99 o
  -1  -5  15       15.05       30.84      6.94 o
   0  -5  15      123.28      145.64     17.41 o
   1  -5  15        1.54       13.10      5.22 o
   2  -5  15       49.04       62.77     15.26 o
   3  -5  15      128.89      132.32     28.79 o
   4  -5  15       38.46       47.80     14.64 o
   5  -5  15       43.91       52.93     16.35 o
   6  -5  15       30.04       11.91      7.80 o
 -15  -4  15        7.70       17.80     11.81 o
 -14  -4  15      298.81      323.95     59.81 o
 -13  -4  15        7.44       23.62      7.86 o
 -12  -4  15       70.69       83.86     22.70 o
 -11  -4  15       13.44        8.75      4.64 o
 -10  -4  15       81.90       64.94     16.32 o
  -9  -4  15      110.10      115.08     18.16 o
  -8  -4  15       46.93       37.34      9.31 o
  -7  -4  15      203.94      233.48     46.78 o
  -6  -4  15      298.08      273.85     58.43 o
  -5  -4  15       11.85        8.09      5.86 o
  -4  -4  15      364.79      381.33     40.27 o
  -3  -4  15       35.64       39.49      8.05 o
  -2  -4  15       35.69       37.75      9.24 o
  -1  -4  15       90.40       81.48     17.04 o
   0  -4  15      249.04      272.29     34.40 o
   1  -4  15       63.48       51.98     13.65 o
   2  -4  15       43.60       56.68     17.14 o
   3  -4  15        0.53       16.45     10.23 o
   4  -4  15       47.61       50.40     15.86 o
   5  -4  15       23.52        9.77      9.61 o
   6  -4  15      180.25      192.16     41.48 o
 -16  -3  15      254.82      259.44     52.54 o
 -15  -3  15       19.41       11.71      6.94 o
 -14  -3  15       30.37       18.55      8.95 o
 -13  -3  15      126.49      144.49     29.90 o
 -12  -3  15      121.20      142.45     28.00 o
 -11  -3  15      443.12      505.38     71.82 o
 -10  -3  15       11.75        7.67      5.00 o
  -9  -3  15      298.86      296.78     33.56 o
  -8  -3  15       19.67       33.06     14.31 o
  -7  -3  15      223.58      229.63     28.03 o
  -6  -3  15       58.73       69.42     14.28 o
  -5  -3  15       76.47       64.42     13.62 o
  -4  -3  15      110.01      114.48     15.46 o
  -3  -3  15       53.83       40.98      9.01 o
  -2  -3  15       33.81       22.01      7.73 o
  -1  -3  15      211.71      177.90     29.59 o
   0  -3  15        6.78        8.26     11.25 o
   1  -3  15      159.11      166.33     44.08 o
   2  -3  15      146.13      133.93     25.30 o
   3  -3  15      243.24      255.00     34.81 o
   5  -3  15       32.06       35.96     14.64 o
   6  -3  15       12.49       17.96      8.65 o
   7  -3  15        9.42       10.40      8.39 o
 -16  -2  15       18.55       22.80     10.26 o
 -15  -2  15       37.51       31.65     11.84 o
 -14  -2  15       25.89       54.64     14.05 o
 -13  -2  15      130.96      127.22     25.07 o
 -12  -2  15       37.82       19.15      6.45 o
 -11  -2  15       52.58       50.01     11.42 o
 -10  -2  15       22.89       22.17      7.20 o
  -9  -2  15      256.92      249.24     32.08 o
  -8  -2  15      104.71       90.50     17.30 o
  -7  -2  15       31.95       33.56     14.05 o
  -6  -2  15       33.44       26.35      9.47 o
  -5  -2  15      189.93      174.03     29.51 o
  -4  -2  15      629.50      655.31     27.86 o
  -3  -2  15      967.08     1065.90     55.80 o
  -2  -2  15       46.27       56.94     10.10 o
  -1  -2  15       64.86       73.82     14.44 o
   0  -2  15       44.16       39.97     13.72 o
   1  -2  15       11.18        8.78      7.40 o
   2  -2  15      200.37      213.61     48.69 o
   3  -2  15       28.00       13.55      7.96 o
   4  -2  15       48.40       64.45     17.07 o
   5  -2  15       46.43       58.72     15.86 o
   6  -2  15       35.58       31.19     11.42 o
   7  -2  15       85.46       83.83     20.33 o
   8  -2  15       29.94       22.36     14.44 o
 -16  -1  15      105.02      117.25     24.51 o
 -15  -1  15       69.63       92.77     20.30 o
 -14  -1  15       22.14       21.98      9.51 o
 -13  -1  15       59.72       74.28     16.28 o
 -12  -1  15      151.61      170.84     26.81 o
 -11  -1  15      614.93      613.13     90.83 o
 -10  -1  15       48.74       18.72      6.91 o
  -9  -1  15      879.80      926.94     99.22 o
  -8  -1  15       67.43       57.77     15.13 o
  -7  -1  15       62.82       53.89     14.08 o
  -6  -1  15      135.48      152.65     20.43 o
  -5  -1  15      505.63      647.74     67.31 o
  -4  -1  15       98.21      250.72     40.89 o
  -3  -1  15      391.68      384.99     69.53 o
  -2  -1  15      309.26      429.32     33.56 o
  -1  -1  15      115.08      169.49     26.71 o
   0  -1  15       55.49       93.89     18.75 o
   1  -1  15      385.67      394.55     59.32 o
   2  -1  15      127.81      212.52     45.10 o
   3  -1  15      497.08      543.91     80.70 o
   4  -1  15      168.00      156.43     24.97 o
   5  -1  15      110.43      111.10     21.02 o
   6  -1  15       66.57       61.47     15.77 o
   7  -1  15       69.59       68.56     12.69 o
   8  -1  15       40.56       30.92     22.70 o
 -16   0  15      264.56      296.22     63.23 o
 -15   0  15       17.08       29.28     10.92 o
 -14   0  15       13.49       28.95     10.92 o
 -13   0  15        3.30       13.23      7.80 o
 -12   0  15        0.19       15.00      6.61 o
 -11   0  15     1579.72     1658.83    368.00 o
 -10   0  15       32.31       42.77     14.74 o
  -9   0  15        1.22       -6.28      7.83 o
  -8   0  15      287.04      270.42     27.63 o
  -7   0  15      266.20      267.23     35.76 o
  -6   0  15        4.59        7.27     10.13 o
  -5   0  15        0.58       -4.87     10.56 o
  -4   0  15       57.63       38.46     13.19 o
  -3   0  15       38.26       28.69      9.57 o
  -2   0  15       17.00       15.26      7.07 o
  -1   0  15       20.57       23.95     12.34 o
   0   0  15     1323.84     1680.35     63.20 o
   1   0  15     1302.80     1348.31    133.44 o
   2   0  15       41.77       28.06     11.38 o
   3   0  15       78.59       99.22     18.42 o
   4   0  15       29.02       24.44     10.63 o
   5   0  15       89.08       99.26     14.20 o
   6   0  15        0.05        8.06      4.47 o
   7   0  15      190.24      216.99     34.66 o
   8   0  15       10.97       16.39      4.72 o
 -16   1  15      109.16      110.44     26.94 o
 -15   1  15       70.64       86.75     24.08 o
 -14   1  15       22.88       36.35     11.78 o
 -13   1  15       60.91       60.20     16.22 o
 -12   1  15      148.00      116.16     26.78 o
 -11   1  15      622.72      613.82     80.73 o
 -10   1  15       45.30       63.23     13.92 o
  -9   1  15      896.69      916.61     84.94 o
  -8   1  15       62.61       46.02     11.12 o
  -7   1  15       64.02       66.39     12.14 o
  -6   1  15      131.84      161.43     21.12 o
  -5   1  15      504.46      676.09     67.84 o
  -4   1  15       88.27      142.68     21.68 o
  -2   1  15      304.53      411.49     51.16 o
  -1   1  15      110.97      164.59     24.11 o
   0   1  15       55.99       76.23     17.11 o
   1   1  15      379.40      501.70     59.61 o
   2   1  15      120.94      159.85     23.92 o
   3   1  15      499.20      551.64     68.13 o
   4   1  15      162.84      194.99     32.27 o
   5   1  15      105.42       91.22     13.89 o
   6   1  15       69.46       71.43     26.01 o
   7   1  15       69.90       78.82     12.50 o
   8   1  15       41.91       39.63      9.20 o
 -16   2  15       19.14       22.70     10.03 o
 -15   2  15       37.81       39.45     14.77 o
 -14   2  15       27.36       34.58     10.49 o
 -13   2  15      128.94      139.65     21.19 o
 -12   2  15       40.06       26.58      8.72 o
 -11   2  15       53.65       28.46      9.71 o
 -10   2  15       22.99       10.49      8.88 o
  -9   2  15      261.28      252.13     28.49 o
  -8   2  15      105.73      101.23     19.64 o
  -7   2  15       29.21       30.37      9.57 o
  -6   2  15       33.01       52.11     16.48 o
  -5   2  15      191.97      189.13     27.47 o
  -1   2  15       62.79       83.53     16.09 o
   0   2  15       41.03       40.33     14.15 o
   1   2  15       12.74        9.54      4.87 o
   2   2  15      203.87      221.27     38.66 o
   3   2  15       26.58       22.34      8.55 o
   4   2  15       46.91       51.09      9.99 o
   5   2  15       45.26       41.20      7.71 o
   6   2  15       34.04       25.09     11.96 o
   7   2  15       85.95       69.78     17.17 o
   8   2  15       31.63       23.29      6.13 o
 -16   3  15      254.33      212.85     51.72 o
 -15   3  15       20.71       -5.26      6.09 o
 -14   3  15       30.84       41.88     10.86 o
 -13   3  15      123.74      131.99     27.11 o
 -12   3  15      121.01      125.31     27.04 o
 -11   3  15      446.28      506.27     44.35 o
 -10   3  15       10.62       23.75     11.25 o
  -9   3  15      295.14      277.53     50.60 o
  -8   3  15       19.18       25.89     12.86 o
  -7   3  15      222.82      215.88     40.23 o
  -6   3  15       57.54       69.19     16.22 o
  -5   3  15       80.07      106.16     20.92 o
   0   3  15        7.40        6.88      5.79 o
   1   3  15      162.55      166.50     42.14 o
   2   3  15      145.94      147.30     18.95 o
   3   3  15      239.07      262.39     31.45 o
   4   3  15       64.76       54.23      8.75 o
   5   3  15       31.63       19.15      4.18 o
   6   3  15       11.78       21.96      5.17 o
   7   3  15        9.68        8.61      3.43 o
 -15   4  15        6.54        2.50      2.20 o
 -14   4  15      296.87      336.58     36.78 o
 -13   4  15        5.81       -1.74      6.18 o
 -12   4  15       68.82       65.60     15.79 o
 -11   4  15       12.84        7.47      4.74 o
 -10   4  15       83.19       62.18     14.24 o
  -9   4  15      108.72       76.26     16.61 o
  -8   4  15       50.94       35.89     10.92 o
  -7   4  15      206.29      204.04     40.07 o
  -6   4  15      306.01      334.38     50.37 o
  -5   4  15       10.44       17.21      8.42 o
   0   4  15      245.96      266.28     62.74 o
   1   4  15       59.22       50.03      9.52 o
   2   4  15       42.58       54.92     11.20 o
   3   4  15        0.62       -3.01      4.79 o
   4   4  15       47.03       45.95     10.06 o
   5   4  15       22.90       14.75      3.88 o
   6   4  15      178.06      178.04     21.26 o
   7   4  15       35.69       36.09     12.02 o
 -14   5  15       92.73       81.36     26.98 o
 -13   5  15        6.70       18.39      6.97 o
 -12   5  15       39.19       41.16     10.36 o
 -11   5  15       53.71       54.45     17.86 o
 -10   5  15      109.75       83.43     20.04 o
  -9   5  15       92.04       64.65     14.97 o
  -8   5  15       10.31        7.27      3.62 o
  -7   5  15       84.88       85.54     17.57 o
  -6   5  15      114.15      115.31     23.56 o
  -5   5  15      276.72      313.72     38.29 o
  -1   5  15       14.13        3.78      6.02 o
   0   5  15      121.78      130.31     29.05 o
   1   5  15        1.25        3.45      4.24 o
   2   5  15       47.57       61.33     11.70 o
   3   5  15      130.36      106.88     16.22 o
   4   5  15       37.58       23.01      6.53 o
   5   5  15       42.17       43.28      8.23 o
   6   5  15       30.84       34.57     11.61 o
 -12   6  15       56.28       57.11     14.64 o
 -11   6  15       75.55       85.37     16.38 o
 -10   6  15       35.43       36.16      9.31 o
  -9   6  15       29.28       18.78      7.53 o
  -8   6  15       99.31       66.69     20.23 o
  -7   6  15       56.76       40.47     16.28 o
  -6   6  15       10.59       24.31      8.82 o
  -5   6  15      215.57      169.66     37.77 o
  -4   6  15       11.87        4.21      6.42 o
  -2   6  15      184.51      250.52     38.43 o
  -1   6  15       66.16       81.72     22.40 o
   0   6  15       25.89       22.11     13.06 o
   1   6  15      188.57      216.44     35.00 o
   2   6  15       46.75       37.54     13.29 o
   3   6  15       52.20       48.20     14.48 o
   4   6  15      143.07      128.99     30.30 o
 -10   7  15       51.81       37.44     11.12 o
  -9   7  15       42.91       33.41      9.71 o
  -8   7  15      237.33      180.81     29.74 o
  -7   7  15       39.06       31.45     10.46 o
  -6   7  15       14.86        6.02      3.26 o
  -5   7  15       77.30       66.69     16.15 o
  -4   7  15       56.14       59.09     18.39 o
  -3   7  15        3.32       10.40      7.80 o
  -2   7  15       12.89       15.63      6.97 o
  -1   7  15        9.55        0.92     10.20 o
   0   7  15       30.86       65.63     15.50 o
   1   7  15       13.58       37.41     13.78 o
   2   7  15        1.42       13.98      7.63 o
  -7   8  15       67.03       37.93     10.10 o
  -6   8  15      164.47       82.05     33.03 o
  -5   8  15        2.01       -0.92      2.99 o
  -4   8  15        0.98        6.27      3.68 o
  -3   8  15       12.45       20.97      6.27 o
  -2   8  15       50.19       34.54     13.52 o
  -1   8  15       77.55       72.38     19.08 o
  -9  -7  16      101.47      111.03     23.79 o
  -8  -7  16        7.52       12.01      4.97 o
  -7  -7  16      187.13      174.30     34.41 o
  -6  -7  16      151.38      144.19     26.68 o
  -5  -7  16      168.05      123.86     40.50 o
  -4  -7  16       41.29       47.83     11.65 o
  -3  -7  16       94.39       71.61     12.76 o
  -2  -7  16      153.17      113.75     23.11 o
  -1  -7  16       21.67       15.04     12.42 o
   0  -7  16       93.65       83.49     13.75 o
   1  -7  16      175.71      219.73     34.28 o
 -12  -6  16       51.99       73.30     16.09 o
 -11  -6  16       17.84       17.30      9.90 o
 -10  -6  16       49.28       72.18     16.75 o
  -9  -6  16       21.95       18.00      5.63 o
  -8  -6  16       37.83       15.56      4.18 o
  -7  -6  16       34.01       34.12     10.53 o
  -6  -6  16       34.52       43.33      7.73 o
  -5  -6  16       25.90       27.27      8.52 o
  -4  -6  16      102.79       78.23     22.96 o
  -3  -6  16      141.96      136.35     22.03 o
  -2  -6  16        8.45       12.58      5.33 o
  -1  -6  16        4.37       11.47      5.81 o
   0  -6  16       18.37       14.64      5.89 o
   1  -6  16       36.99       35.86      8.56 o
   2  -6  16       16.91       17.45      6.64 o
   3  -6  16      103.90       68.92     15.43 o
 -13  -5  16      102.47       98.37     20.82 o
 -12  -5  16       94.33      135.97     22.34 o
 -11  -5  16       10.55       25.10      9.57 o
 -10  -5  16       13.65       19.74      8.65 o
  -9  -5  16      336.73      302.24     60.37 o
  -8  -5  16       74.93       83.63     18.36 o
  -7  -5  16      244.06      217.33     37.50 o
  -6  -5  16        6.80       21.52      9.87 o
  -5  -5  16       21.32       13.78      6.42 o
  -4  -5  16      189.95      178.14     28.60 o
  -3  -5  16       66.44       77.74     13.85 o
  -2  -5  16       82.73       92.72     15.52 o
  -1  -5  16       56.50       61.07     21.42 o
   0  -5  16      218.96      265.56     76.09 o
   1  -5  16      227.47      263.03     24.90 o
   2  -5  16       42.81       44.52     13.46 o
   3  -5  16       22.55       24.51     13.95 o
   4  -5  16       43.55       33.69     12.80 o
 -14  -4  16       37.66       15.76      8.49 o
 -13  -4  16       35.03       45.53     12.34 o
 -12  -4  16       14.96       12.17      7.99 o
 -11  -4  16       38.23       36.91     11.71 o
 -10  -4  16       37.91       35.43     10.72 o
  -9  -4  16       39.30       46.02     14.28 o
  -8  -4  16       36.94       31.39     15.07 o
  -7  -4  16      139.63      134.06     19.44 o
  -6  -4  16       10.83       -0.79      7.27 o
  -5  -4  16      609.95      621.38     42.54 o
  -4  -4  16       51.24       33.95      8.20 o
  -3  -4  16      102.68      101.22     18.13 o
  -2  -4  16       28.47       27.77      8.95 o
  -1  -4  16      153.47      185.43     23.81 o
   0  -4  16       45.03       47.06     12.42 o
   1  -4  16       63.39       80.90     20.76 o
   2  -4  16       73.17       69.09     18.72 o
   3  -4  16      126.54      130.80     24.31 o
   4  -4  16       81.90       90.44     19.11 o
   5  -4  16      169.12      188.51     32.70 o
   6  -4  16       25.21       23.09     10.10 o
 -15  -3  16       64.72      111.53     25.69 o
 -14  -3  16       42.86       72.74     18.85 o
 -13  -3  16      148.67      169.20     16.42 o
 -12  -3  16      132.64      130.94     26.06 o
 -11  -3  16       95.85      114.85     20.86 o
 -10  -3  16       96.92       65.07     18.62 o
  -9  -3  16       19.26       13.39      6.81 o
  -8  -3  16       74.76       64.78     16.75 o
  -7  -3  16       82.61       70.17     16.98 o
  -6  -3  16      429.05      372.71     28.39 o
  -5  -3  16       14.63        5.99      9.28 o
  -4  -3  16        1.49       -2.98      5.82 o
  -3  -3  16        7.00       32.49     11.84 o
  -2  -3  16       75.90       99.22     14.01 o
  -1  -3  16      112.84      143.40     21.74 o
   0  -3  16      160.58      195.25     30.17 o
   1  -3  16      179.65      215.35     40.53 o
   2  -3  16      241.94      277.30     42.77 o
   3  -3  16       44.48       71.95     25.33 o
   4  -3  16       27.09       26.29     10.76 o
   5  -3  16       69.38       57.80     20.66 o
   6  -3  16       87.77      131.49     31.65 o
 -16  -2  16      128.12      158.64     26.32 o
 -15  -2  16        9.18       25.63     10.99 o
 -14  -2  16       44.69       66.42     14.74 o
 -13  -2  16        8.48        7.30      6.61 o
 -12  -2  16       56.61       60.76     16.71 o
 -11  -2  16      270.20      327.17     33.42 o
 -10  -2  16       71.18      102.94     23.98 o
  -9  -2  16      217.74      262.53     51.29 o
  -8  -2  16      123.08      153.37     29.12 o
  -7  -2  16       43.73       39.21     16.25 o
  -6  -2  16      404.12      401.13     61.32 o
  -5  -2  16      159.61      146.36     25.79 o
  -4  -2  16     1056.74     1122.86    108.40 o
  -3  -2  16        6.40       11.80     12.53 o
  -2  -2  16       68.91       74.87     11.16 o
  -1  -2  16      208.66      280.13     42.64 o
   0  -2  16       16.67       21.61      9.28 o
   1  -2  16       48.45       63.99     14.51 o
   2  -2  16      328.89      359.61     58.43 o
   3  -2  16      123.20      151.69     29.05 o
   4  -2  16      171.84      251.94     38.16 o
   5  -2  16      173.92      210.88     30.07 o
   6  -2  16      102.44      145.02     24.28 o
   7  -2  16       15.91       33.75     15.43 o
 -16  -1  16       26.08       26.12     12.63 o
 -15  -1  16        1.08       26.35     12.50 o
 -14  -1  16        9.71       21.65     12.01 o
 -13  -1  16        0.77       14.90      6.55 o
 -12  -1  16       94.18      100.80     18.39 o
 -11  -1  16      435.03      466.73     68.69 o
 -10  -1  16       30.73       63.53     13.19 o
  -9  -1  16      632.50      698.86     86.19 o
  -8  -1  16      103.32      129.49     32.17 o
  -7  -1  16       57.97       43.29     13.26 o
  -6  -1  16       94.32       91.23     19.74 o
  -5  -1  16      150.77      218.15     33.62 o
  -4  -1  16      523.98      560.72     75.96 o
  -3  -1  16       50.91       62.33     11.45 o
  -2  -1  16       35.50       20.66     10.36 o
  -1  -1  16      102.52       99.58     16.02 o
   0  -1  16      267.86      316.94     45.53 o
   1  -1  16      168.48      213.87     37.41 o
   2  -1  16       61.54       77.74     17.30 o
   3  -1  16        6.09       19.08      7.70 o
   4  -1  16      125.86      140.71     26.61 o
   5  -1  16        1.48       -0.79      9.67 o
   6  -1  16       22.21       39.81     12.73 o
   7  -1  16       75.28       94.09     25.50 o
 -16   0  16       25.03       29.54     13.32 o
 -15   0  16      111.80      128.76     22.54 o
 -14   0  16       16.71       13.49      6.65 o
 -13   0  16       52.81       42.08     11.68 o
 -12   0  16      190.57      185.18     35.23 o
 -11   0  16      297.21      261.41     35.56 o
 -10   0  16      952.50     1018.17     75.04 o
  -9   0  16       96.52       94.45     22.50 o
  -8   0  16      260.80      269.47     38.20 o
  -7   0  16       62.16       51.88     13.52 o
  -6   0  16       92.73      127.22     20.17 o
  -5   0  16        5.48       18.16     10.79 o
  -4   0  16      134.39      169.23     21.88 o
  -3   0  16     1399.92     1587.54     93.56 o
  -2   0  16       79.12      110.93     27.67 o
  -1   0  16       89.57       94.12     17.34 o
   0   0  16      709.94      577.99     78.96 o
   1   0  16      263.43      311.48     35.04 o
   2   0  16     1535.08     1588.79    352.31 o
   3   0  16       93.35      116.53     23.26 o
   4   0  16      210.11      243.35     42.64 o
   5   0  16       64.60       33.62     13.82 o
   6   0  16      271.98      238.72     41.11 o
   7   0  16        0.08       12.11      3.91 o
 -16   1  16       25.19       -5.13      7.17 o
 -15   1  16        0.94        6.35      3.59 o
 -14   1  16        9.85       16.48      6.97 o
 -13   1  16        0.91       20.96      9.31 o
 -12   1  16       93.01      110.70     19.28 o
 -11   1  16      424.84      456.20     70.21 o
 -10   1  16       33.09       38.85     14.57 o
  -9   1  16      634.26      626.91     39.25 o
  -8   1  16      100.41      140.18     22.44 o
  -7   1  16       59.33       83.69     16.88 o
  -6   1  16       92.05      109.22     19.57 o
  -5   1  16      156.40      243.68     31.15 o
  -4   1  16      525.81      559.90     39.71 o
  -2   1  16       33.75       20.89      9.24 o
  -1   1  16      103.69       83.36     15.33 o
   0   1  16      268.05      259.77     34.15 o
   1   1  16      167.09      175.68     32.90 o
   2   1  16       62.34       64.55     17.83 o
   3   1  16        6.54       20.20      8.55 o
   4   1  16      125.63      127.74     25.99 o
   5   1  16        1.29       13.85      6.58 o
   6   1  16       21.49        6.92      3.32 o
   7   1  16       76.71       46.64     18.18 o
 -16   2  16      129.26      104.39     32.90 o
 -15   2  16        9.67       22.57     10.20 o
 -14   2  16       43.02       35.96     13.06 o
 -13   2  16        7.84       12.60      5.82 o
 -12   2  16       57.37       62.74     15.82 o
 -11   2  16      262.58      283.12     45.93 o
 -10   2  16       69.64       79.38     14.74 o
  -9   2  16      219.12      230.52     42.83 o
  -8   2  16      118.02      118.17     23.92 o
  -7   2  16       42.68       44.64     14.11 o
  -6   2  16      401.71      435.11     63.82 o
  -5   2  16      155.60      150.90     25.20 o
  -1   2  16      204.12      239.34     27.54 o
   0   2  16       17.53       22.54     10.33 o
   1   2  16       50.92       63.13     15.99 o
   2   2  16      335.95      351.95     46.91 o
   3   2  16      116.98      143.96     25.17 o
   4   2  16      172.90      204.63     23.98 o
   5   2  16      174.98      204.20     26.93 o
   6   2  16      103.79      130.21     18.57 o
   7   2  16       15.91       30.15      7.98 o
 -15   3  16       62.18       63.07     20.89 o
 -14   3  16       45.24       53.20     13.46 o
 -13   3  16      147.74      141.46     30.00 o
 -12   3  16      130.99      113.33     27.24 o
 -11   3  16       93.88       78.50     19.77 o
 -10   3  16       96.10       99.22     17.04 o
  -9   3  16       18.91        7.20      6.71 o
  -8   3  16       77.31       83.59     17.77 o
  -7   3  16       77.41       81.42     18.46 o
  -6   3  16      434.60      404.29     52.51 o
  -5   3  16       15.54       36.02      9.51 o
   0   3  16      160.72      158.73     29.38 o
   1   3  16      184.29      203.58     29.54 o
   2   3  16      236.59      255.62     26.61 o
   3   3  16       45.89       69.78     18.06 o
   4   3  16       26.05       56.06     16.65 o
   5   3  16       66.43       56.69      9.19 o
   6   3  16       90.35       97.93     13.17 o
 -14   4  16       35.42       38.82     11.58 o
 -13   4  16       34.80       16.45      5.46 o
 -12   4  16       13.46       14.18      8.98 o
 -11   4  16       39.50       22.60      8.75 o
 -10   4  16       38.06       43.79     11.35 o
  -9   4  16       37.05       44.61     13.98 o
  -8   4  16       36.75       46.26     13.59 o
  -7   4  16      144.39      170.61     31.32 o
  -6   4  16       11.33       13.09      7.07 o
  -5   4  16      617.76      715.61     67.70 o
   1   4  16       64.51       66.17     12.43 o
   2   4  16       74.32       62.35     15.73 o
   3   4  16      128.73       93.14     13.47 o
   4   4  16       80.76       67.93     13.05 o
   5   4  16      169.25      175.39     19.48 o
   6   4  16       24.06       25.62      4.54 o
 -13   5  16      101.43       79.05     21.32 o
 -12   5  16       93.30       85.27     20.96 o
 -11   5  16       10.12       23.88      9.87 o
 -10   5  16       13.93       18.88      9.71 o
  -9   5  16      336.68      251.80     53.59 o
  -8   5  16       72.79       95.67     22.04 o
  -7   5  16      242.39      253.19     43.03 o
  -6   5  16        6.35        1.41      5.46 o
  -5   5  16       23.86       36.71     11.38 o
   0   5  16      222.11      238.45     50.96 o
   1   5  16      231.59      219.40     46.88 o
   2   5  16       41.91       35.69     12.14 o
   3   5  16       22.67       13.39      4.22 o
   4   5  16       44.55       46.17     10.01 o
 -12   6  16       51.09       61.75     11.74 o
 -11   6  16       17.19       23.62     10.36 o
 -10   6  16       50.01       60.83     16.35 o
  -9   6  16       21.98       36.12      9.80 o
  -8   6  16       35.74       28.23     10.66 o
  -7   6  16       32.03       35.63     11.84 o
  -6   6  16       32.88       39.08     14.15 o
  -5   6  16       26.96       33.26     13.39 o
  -4   6  16      102.16      103.96     21.35 o
  -1   6  16        4.76       30.23     10.69 o
   0   6  16       18.86       33.10     16.68 o
   1   6  16       38.38       30.33     10.36 o
   2   6  16       17.11       47.18     15.79 o
   3   6  16      105.22       85.08     22.27 o
  -9   7  16      102.15      101.26     21.81 o
  -8   7  16        8.48       11.65      4.70 o
  -7   7  16      191.92      150.05     32.60 o
  -6   7  16      146.53      131.13     23.19 o
  -5   7  16      166.39      163.64     24.54 o
  -4   7  16       40.66       43.39     11.05 o
  -2   7  16      152.39      195.12     43.33 o
  -1   7  16       21.07       27.04     13.78 o
   0   7  16       96.70      137.98     33.56 o
   1   7  16      168.61      208.12     46.35 o
  -7  -7  17        6.76       10.89      5.36 o
  -6  -7  17       59.38       60.70     15.76 o
  -5  -7  17       52.47       43.82     17.53 o
  -4  -7  17       30.96       26.42     11.58 o
  -3  -7  17        5.42        9.66      4.52 o
  -2  -7  17        2.37        7.06      3.32 o
 -11  -6  17       65.73       74.05     18.23 o
 -10  -6  17       49.01       29.51     10.17 o
  -9  -6  17       49.35       63.40     14.24 o
  -8  -6  17      200.29      169.76     40.89 o
  -7  -6  17       89.57       96.69     23.65 o
  -6  -6  17      113.68       98.30     22.40 o
  -5  -6  17      187.02      170.97     40.79 o
  -4  -6  17       52.15       41.58     12.07 o
  -3  -6  17      193.86      188.85     40.25 o
  -2  -6  17        5.81       17.41      5.50 o
  -1  -6  17      327.14      345.75     18.86 o
   0  -6  17      128.02      133.85     17.57 o
   1  -6  17      248.61      268.90     36.06 o
 -12  -5  17       27.97       19.08      9.11 o
 -11  -5  17       22.03       25.43     11.45 o
 -10  -5  17       17.18       16.45      9.31 o
  -9  -5  17      260.80      264.34     55.43 o
  -8  -5  17      308.72      286.12     53.10 o
  -7  -5  17       52.95       55.24     14.61 o
  -6  -5  17       24.39        1.68      5.92 o
  -5  -5  17       68.84       62.74     21.15 o
  -4  -5  17       55.69       71.62     18.69 o
  -3  -5  17       67.15       57.94     10.24 o
  -2  -5  17       12.19       23.03      8.85 o
  -1  -5  17       43.47       29.28      7.40 o
   0  -5  17      105.57      147.15     17.07 o
   1  -5  17       17.06       31.48      8.02 o
   2  -5  17      112.65      117.89     16.83 o
   3  -5  17       60.49       44.41     16.38 o
 -14  -4  17      157.64      196.53     40.23 o
 -13  -4  17       20.34       56.55     15.30 o
 -12  -4  17       64.12       96.33     19.64 o
 -11  -4  17        0.19       10.59      6.15 o
 -10  -4  17      224.13      306.58     48.82 o
  -9  -4  17       35.16       30.46      8.92 o
  -8  -4  17      136.84      150.71     35.27 o
  -7  -4  17      222.68      223.41     40.63 o
  -6  -4  17      448.43      447.85     61.91 o
  -5  -4  17      179.44      169.30     23.75 o
  -4  -4  17      132.38      135.04     17.12 o
  -3  -4  17       14.41        9.84      5.46 o
  -2  -4  17        8.81       15.36      5.30 o
  -1  -4  17      276.15      322.38     34.46 o
   0  -4  17       42.49       35.98      9.94 o
   1  -4  17      103.61      111.99     23.19 o
   2  -4  17       38.79       47.97     12.24 o
   3  -4  17       14.95       48.20     13.59 o
   4  -4  17       39.59       55.07     19.48 o
 -14  -3  17        2.74       28.56     12.99 o
 -13  -3  17       43.39       43.52     16.48 o
 -12  -3  17       32.05       38.16     13.13 o
 -11  -3  17       59.20       44.74     10.89 o
 -10  -3  17       35.48       34.15     10.43 o
  -9  -3  17       67.46       59.15     14.51 o
  -8  -3  17       68.24       58.89     19.94 o
  -7  -3  17      118.90      125.18     26.12 o
  -6  -3  17      146.99      142.84     20.69 o
  -5  -3  17       48.71       73.13     17.77 o
  -4  -3  17      441.02      490.75     49.20 o
  -3  -3  17       58.00       83.26     13.96 o
  -2  -3  17      143.73      190.58     21.70 o
  -1  -3  17       29.24       14.90      5.58 o
   0  -3  17      101.53      137.65     23.42 o
   1  -3  17       57.32       63.79     14.84 o
   2  -3  17       83.91      113.53     30.37 o
   3  -3  17       91.32       96.69     23.13 o
   4  -3  17      206.70      229.47     31.12 o
   5  -3  17       93.45       96.00     24.54 o
 -15  -2  17      183.53      175.02     34.64 o
 -14  -2  17       52.32       31.45     12.93 o
 -13  -2  17       74.33       73.66     15.20 o
 -12  -2  17       60.87       64.65     23.52 o
 -11  -2  17      104.50      127.65     23.79 o
 -10  -2  17        8.71       30.86     14.38 o
  -9  -2  17      142.39      122.68     21.05 o
  -8  -2  17       87.03       70.01     15.99 o
  -7  -2  17       81.12       64.22     16.51 o
  -6  -2  17       63.09       62.34     15.53 o
  -5  -2  17      140.30      166.56     44.74 o
  -4  -2  17      131.66       86.26     19.25 o
  -3  -2  17       97.57      130.29     18.85 o
  -2  -2  17       33.14       38.90      7.80 o
  -1  -2  17       67.43       77.97     13.19 o
   0  -2  17      361.79      379.25     49.48 o
   1  -2  17       95.34       94.81     23.06 o
   2  -2  17      194.06      204.53     34.25 o
   3  -2  17       49.41       61.82     15.63 o
   4  -2  17       11.59        5.20      3.13 o
   5  -2  17       13.60       56.16     15.92 o
   6  -2  17        5.11       -0.36      9.67 o
 -15  -1  17       61.30       44.35     18.03 o
 -14  -1  17       14.41       23.16     10.86 o
 -13  -1  17       48.32       84.35     19.48 o
 -12  -1  17      459.60      456.73     81.39 o
 -11  -1  17      385.98      416.46     50.47 o
 -10  -1  17      586.71      594.84     55.34 o
  -9  -1  17       17.53       29.61     11.28 o
  -8  -1  17       69.08       95.34     19.94 o
  -7  -1  17       21.56       27.01     13.78 o
  -6  -1  17      367.03      336.85     43.56 o
  -5  -1  17       48.02      108.47     26.45 o
  -4  -1  17      363.97      355.37     53.39 o
  -3  -1  17      231.06      245.35     33.61 o
  -2  -1  17      174.39      193.15     35.99 o
  -1  -1  17      209.05      260.95     42.31 o
   0  -1  17      229.14      296.38     34.31 o
   1  -1  17      382.00      421.66     60.93 o
   2  -1  17      182.65      230.82     34.15 o
   3  -1  17      275.02      314.74     39.97 o
   4  -1  17      188.64      182.49     34.25 o
   5  -1  17       98.85      132.58     17.34 o
   6  -1  17       45.42       82.64     22.24 o
 -15   0  17        4.82       31.52     11.91 o
 -14   0  17       87.63      123.90     33.03 o
 -13   0  17        1.86       10.72      9.57 o
 -12   0  17        1.47       14.94      6.78 o
 -11   0  17      112.71      138.30     32.73 o
 -10   0  17      189.63      205.22     41.16 o
  -9   0  17      376.54      398.27     36.62 o
  -8   0  17       33.02       11.15      9.28 o
  -7   0  17        0.37       -1.41      9.24 o
  -6   0  17      642.44      704.12     74.81 o
  -5   0  17      761.84      902.67     90.67 o
  -4   0  17        0.09       10.20     11.19 o
  -3   0  17        1.80       14.51     10.49 o
  -2   0  17       24.08       14.05      8.45 o
  -1   0  17      144.83      184.66     37.08 o
   0   0  17        3.38       -6.12      9.74 o
   1   0  17      869.27      965.07    329.48 o
   2   0  17       75.19       52.97     15.50 o
   3   0  17       64.09       83.66     19.34 o
   4   0  17        5.28       -0.92     10.49 o
   5   0  17      141.14      189.23     25.96 o
   6   0  17        6.60       17.11      8.06 o
 -15   1  17       62.22       66.82     19.15 o
 -14   1  17       13.98       14.05      3.91 o
 -13   1  17       48.75       54.94     13.42 o
 -12   1  17      455.98      481.34     80.11 o
 -11   1  17      400.59      379.32     66.95 o
 -10   1  17      586.52      617.96     84.06 o
  -9   1  17       20.30       26.19     10.26 o
  -8   1  17       65.53       81.03     21.02 o
  -7   1  17       21.88       16.05      6.12 o
  -6   1  17      364.90      340.63     44.64 o
  -5   1  17       53.29       90.04     20.66 o
  -4   1  17      357.10      356.16     40.37 o
  -2   1  17      173.93      161.56     30.73 o
  -1   1  17      214.37      187.06     40.43 o
   0   1  17      227.54      241.54     33.59 o
   1   1  17      380.97      374.48     43.92 o
   2   1  17      181.73      154.95     30.79 o
   3   1  17      278.41      311.75     45.14 o
   4   1  17      181.22      203.51     33.56 o
   5   1  17       97.55       83.00     21.15 o
   6   1  17       46.92       68.82     17.77 o
 -15   2  17      183.86      191.21     35.20 o
 -14   2  17       52.80       34.58     11.51 o
 -13   2  17       75.03       65.01     14.57 o
 -12   2  17       61.60       78.43     22.80 o
 -11   2  17      105.11       77.28     19.08 o
 -10   2  17        9.56       19.57      9.80 o
  -9   2  17      140.15      130.34     19.71 o
  -8   2  17       86.88       36.29     11.78 o
  -7   2  17       78.65      102.87     21.48 o
  -6   2  17       62.59       73.23     18.62 o
  -5   2  17      137.91      179.23     34.94 o
  -4   2  17      134.14       75.17     18.32 o
  -1   2  17       66.74       52.44     14.38 o
   0   2  17      354.09      353.79     43.79 o
   1   2  17       99.22      119.29     20.30 o
   2   2  17      195.12      185.05     33.62 o
   3   2  17       48.68       48.26     14.34 o
   4   2  17       11.85       17.27      5.53 o
   5   2  17       12.84       35.96     13.69 o
   6   2  17        5.31       11.09      7.01 o
 -14   3  17        3.05       10.86      6.78 o
 -13   3  17       42.65       22.14      6.68 o
 -12   3  17       34.15       30.96     11.35 o
 -11   3  17       63.04       57.54     16.48 o
 -10   3  17       34.73       26.32      7.90 o
  -9   3  17       64.04       72.31     18.62 o
  -8   3  17       68.05       50.80     15.92 o
  -7   3  17      117.28      113.76     20.30 o
  -6   3  17      150.86      176.40     28.59 o
  -5   3  17       50.78       80.77     13.72 o
   0   3  17      104.03      115.51     24.71 o
   1   3  17       58.01       30.86      9.01 o
   2   3  17       81.78       70.44     17.47 o
   3   3  17       90.95      112.25     24.44 o
   4   3  17      206.72      181.93     23.26 o
   5   3  17       93.84      121.13     23.59 o
 -14   4  17      157.01      143.27     31.09 o
 -13   4  17       20.99       16.98      8.88 o
 -12   4  17       64.07       65.43     18.62 o
 -11   4  17        0.09        4.93      6.35 o
 -10   4  17      224.43      197.16     46.06 o
  -9   4  17       35.29       51.78     15.36 o
  -8   4  17      134.09      140.71     31.48 o
  -7   4  17      224.52      273.16     40.33 o
  -6   4  17      451.06      516.54     64.18 o
  -5   4  17      176.94      220.75     35.73 o
   1   4  17      100.29       82.77     22.31 o
   2   4  17       37.35       37.70     10.86 o
   3   4  17       14.81       19.11      8.55 o
   4   4  17       40.65       36.07     20.05 o
 -12   5  17       26.70       26.45      9.61 o
 -11   5  17       22.76       11.94      4.18 o
 -10   5  17       16.23       10.89      6.25 o
  -9   5  17      259.88      236.11     52.11 o
  -8   5  17      314.09      332.21     50.89 o
  -7   5  17       50.72       48.16     13.26 o
  -6   5  17       22.72       13.29      7.20 o
  -5   5  17       66.78       86.23     21.09 o
   1   5  17       18.14       17.93      8.32 o
   2   5  17      111.48      117.97     29.02 o
   3   5  17       59.20       41.41      9.73 o
 -11   6  17       66.10       48.62     13.69 o
 -10   6  17       48.08       24.11      8.06 o
  -9   6  17       51.55       52.54     15.96 o
  -8   6  17      202.59      177.62     18.00 o
  -7   6  17       91.17       77.94     15.40 o
  -6   6  17      119.51      101.36     20.53 o
  -5   6  17      187.23      140.02     18.65 o
  -4   6  17       53.20       34.35     11.78 o
   0   6  17      123.11      117.68     34.84 o
   1   6  17      245.41      261.84     67.47 o
  -7   7  17        6.98        8.13      5.66 o
  -6   7  17       58.81       61.52     13.16 o
  -5   7  17       51.22       54.22     15.00 o
  -4   7  17       30.66       24.31     10.23 o
  -9  -6  18      112.30      101.79     24.64 o
  -8  -6  18        6.98        9.01      7.67 o
  -7  -6  18       32.30       38.00     12.96 o
  -6  -6  18       17.09       15.53      8.03 o
  -5  -6  18        6.38       11.84      7.11 o
  -4  -6  18       12.21       24.90      9.71 o
  -3  -6  18       46.69       15.87     14.59 o
  -2  -6  18      230.10      200.25     27.68 o
  -1  -6  18       12.16       23.61      6.62 o
 -11  -5  18       75.50       63.36     15.66 o
 -10  -5  18       87.87       84.12     18.78 o
  -9  -5  18       12.06       17.40      7.11 o
  -8  -5  18      142.91      124.55     33.62 o
  -7  -5  18      122.92       78.27     20.20 o
  -6  -5  18       79.69       56.42     13.82 o
  -5  -5  18        0.63       -9.01      6.88 o
  -4  -5  18       41.75       31.25     12.96 o
  -3  -5  18       20.18       19.35      8.09 o
  -2  -5  18       94.69      111.71     18.03 o
  -1  -5  18      127.47      100.50     16.13 o
   0  -5  18       63.25       56.60     11.71 o
   1  -5  18       90.53       98.19     19.11 o
   2  -5  18       12.94       21.23      5.22 o
 -13  -4  18       54.87       39.18     12.57 o
 -12  -4  18        3.13        9.15      7.44 o
 -11  -4  18       30.56       50.27     16.65 o
 -10  -4  18       25.87       24.25      9.90 o
  -9  -4  18       35.61       21.94      9.44 o
  -8  -4  18        1.49        0.36      7.57 o
  -7  -4  18       53.97       42.97     13.82 o
  -6  -4  18       74.88       60.50     19.18 o
  -5  -4  18       35.01       11.88      8.72 o
  -4  -4  18      126.62      149.22     16.22 o
  -3  -4  18       19.38       26.28     18.11 o
  -2  -4  18      112.00      151.72     16.05 o
  -1  -4  18       56.83       85.52     12.44 o
   0  -4  18        2.19        9.40      5.40 o
   1  -4  18       24.91       20.44      8.16 o
   2  -4  18       40.46       72.61     17.93 o
   3  -4  18       50.15       41.22     14.41 o
 -14  -3  18       56.82       79.52     18.13 o
 -13  -3  18      242.34      251.54     51.29 o
 -12  -3  18       38.20       30.60     11.84 o
 -11  -3  18       93.16       81.95     21.25 o
 -10  -3  18      246.13      228.94     39.35 o
  -9  -3  18       20.28        7.24      8.95 o
  -8  -3  18      103.99      142.98     27.67 o
  -7  -3  18      152.96      176.17     27.63 o
  -6  -3  18      175.14      178.47     27.17 o
  -5  -3  18       26.73       43.16     13.95 o
  -4  -3  18       16.23        7.92     15.22 o
  -3  -3  18       37.78       52.68     11.97 o
  -2  -3  18       88.58      109.74     16.06 o
  -1  -3  18      249.14      281.59     28.86 o
   0  -3  18       20.34       20.17      8.06 o
   1  -3  18       34.98       27.31      9.01 o
   2  -3  18       91.13      100.97     21.68 o
   3  -3  18      103.07      109.85     22.54 o
   4  -3  18       59.42       66.39     20.73 o
 -14  -2  18       20.34       35.63     10.82 o
 -13  -2  18       33.10       45.56     14.74 o
 -12  -2  18       13.46        7.73      8.42 o
 -11  -2  18      794.00      821.54     69.42 o
 -10  -2  18        9.72       15.07      8.09 o
  -9  -2  18      360.13      360.73     50.20 o
  -8  -2  18       21.81       30.69     14.90 o
  -7  -2  18       27.57       32.11     14.51 o
  -6  -2  18       20.56       30.10     14.48 o
  -5  -2  18      225.34      256.21     34.97 o
  -4  -2  18      682.75      779.69    100.47 o
  -3  -2  18       62.04       82.59     11.11 o
  -2  -2  18      137.02      128.51     19.21 o
  -1  -2  18      174.85      264.21     27.37 o
   0  -2  18      172.89      133.90     23.03 o
   1  -2  18      183.03      218.48     27.34 o
   2  -2  18       12.43      -13.46      9.71 o
   3  -2  18       68.90       71.39     16.19 o
   4  -2  18      142.16      137.98     23.62 o
   5  -2  18       76.75       23.95      7.17 o
 -15  -1  18       18.90       58.66     14.67 o
 -14  -1  18        4.66       -1.48      9.11 o
 -13  -1  18      130.21      183.87     20.56 o
 -12  -1  18        3.73       23.88      9.94 o
 -11  -1  18      382.88      418.90     68.56 o
 -10  -1  18       64.08       54.28     16.78 o
  -9  -1  18       24.17       14.34      7.37 o
  -8  -1  18       48.53       14.84      6.02 o
  -7  -1  18      127.40      100.97     25.17 o
  -6  -1  18      349.96      485.28     63.99 o
  -5  -1  18      187.94      193.67     39.41 o
  -4  -1  18       11.13       22.63      9.64 o
  -3  -1  18       73.06      107.54     15.73 o
  -2  -1  18      136.73      218.54     38.43 o
  -1  -1  18       44.63       79.75     17.30 o
   0  -1  18       35.53       59.32     15.17 o
   1  -1  18       23.23       24.87     10.63 o
   2  -1  18        4.95        6.15      5.30 o
   3  -1  18       28.03       38.16     13.42 o
[truncated: 23,916 more chars]
